# Supplementary material for: Bis[4-amino-N-(pyrimidin-2-yl)benzene­sulfonamidato](2,2′-bipyridine)manganese(II)
Source: Acta Crystallogr Sect E Struct Rep Online. 2010 May 22;66(Pt 6):m684–5. doi: 10.1107/S1600536810017794 (PMC2979398; doi:10.1107/S1600536810017794)
Supplement: Supplementary file 2 [file e-66-0m684-Isup2.hkl]

# 
# h,k,l, Fc-squared, Fo-squared, sigma(Fo-squared) and status flag 
# 
data_I
_shelx_title '  _w041225a' 
_shelx_refln_list_code          4 
_shelx_F_calc_maximum      682.24 
_exptl_crystal_F_000      2920.00 
_reflns_d_resolution_high  0.8302 
 
loop_ 
 _symmetry_equiv_pos_as_xyz 
 'x, y, z' 
 '-x, y, -z+1/2' 
 'x+1/2, y+1/2, z' 
 '-x+1/2, y+1/2, -z+1/2' 
 '-x, -y, -z' 
 'x, -y, z-1/2' 
 '-x+1/2, -y+1/2, -z' 
 'x+1/2, -y+1/2, z-1/2' 
 
_cell_length_a    20.1213 
_cell_length_b    17.5552 
_cell_length_c    17.9560 
_cell_angle_alpha  90.000 
_cell_angle_beta  106.973 
_cell_angle_gamma  90.000 
 
_shelx_F_squared_multiplier     1.000 
 
loop_ 
 _refln_index_h 
 _refln_index_k 
 _refln_index_l 
 _refln_F_squared_calc 
 _refln_F_squared_meas 
 _refln_F_squared_sigma 
 _refln_observed_status 
   4   0   0   197684.83   196085.67   1837.99 o 
   6   0   0   259983.53   263246.03   2221.94 o 
   8   0   0    63297.87    65214.38    899.59 o 
  10   0   0     5266.01     5656.12    281.00 o 
  12   0   0    55322.21    60600.90   1605.93 o 
  14   0   0    15746.03    15226.77    504.85 o 
  16   0   0     1243.97      993.95    257.05 o 
  18   0   0        4.78      198.17     92.78 o 
  20   0   0      623.71      467.36    321.20 o 
  22   0   0      233.84      204.63    166.92 o 
   3   1   0    31653.69    29916.97    403.04 o 
   5   1   0    62520.46    62978.44    718.79 o 
   7   1   0      461.56      483.66     76.29 o 
   9   1   0    64604.83    68767.70    687.46 o 
  11   1   0    86827.40    98720.40    758.57 o 
  13   1   0     2520.53     3293.14    172.89 o 
  15   1   0    11370.80    10789.22    463.68 o 
  17   1   0    17167.16    19315.25    474.67 o 
  19   1   0      808.66      713.93    109.96 o 
  21   1   0      746.09      550.18    141.79 o 
  23   1   0     3253.74     2500.84    331.57 o 
   2   2   0      776.93      830.95     90.30 o 
   4   2   0      707.87      550.77     88.82 o 
   6   2   0    43154.97    39785.41    505.59 o 
   8   2   0    10304.30     9380.09    198.12 o 
  10   2   0     2516.37     2337.67    120.88 o 
  12   2   0     3644.17     3861.89    174.95 o 
  14   2   0    12075.14    12610.74    410.54 o 
  16   2   0     3225.20     2881.57    336.62 o 
  18   2   0      309.27      227.94     87.01 o 
  20   2   0      734.85      424.26    133.95 o 
  22   2   0      467.43      470.86     99.07 o 
   1   3   0     1243.27      930.83     76.12 o 
   3   3   0    25587.06    25002.48    476.99 o 
   5   3   0     5368.47     5395.95    142.41 o 
   7   3   0     4933.60     4505.48    142.22 o 
   9   3   0     1079.05     1111.77     94.00 o 
  11   3   0    22519.21    24412.28    370.11 o 
  13   3   0      192.86      280.63     62.30 o 
  15   3   0     3908.61     3919.42    291.53 o 
  17   3   0      111.03      170.11     67.11 o 
  19   3   0     2162.49     1896.03    263.26 o 
  21   3   0     2183.08     2514.48    367.38 o 
   0   4   0    85318.13    85602.78    846.21 o 
   2   4   0     7388.17     7582.43    161.96 o 
   4   4   0     3330.82     2935.68    195.90 o 
   6   4   0     4446.48     4788.93    143.85 o 
   8   4   0    22621.05    23125.79    324.39 o 
  10   4   0     8327.88     7511.81    197.33 o 
  12   4   0     2381.36     2539.43    183.10 o 
  14   4   0     1361.48     1045.59    129.20 o 
  16   4   0    12464.99    13319.16    428.77 o 
  18   4   0      126.19      267.61     92.24 o 
  20   4   0     3193.72     4182.01    463.66 o 
  22   4   0     1134.39     1108.09    281.17 o 
   1   5   0       67.04      242.34     82.02 o 
   3   5   0      771.37      630.94    163.64 o 
   5   5   0     1278.02     1105.52    148.48 o 
   7   5   0      544.01      366.52     74.01 o 
   9   5   0      765.28      650.34     68.28 o 
  11   5   0     1326.24     1067.46    193.40 o 
  13   5   0       93.40      213.80     52.74 o 
  15   5   0     2473.86     2427.49    190.07 o 
  17   5   0      776.35      514.95    102.97 o 
  19   5   0      452.97      329.74    106.72 o 
  21   5   0      905.16      717.97    169.24 o 
   0   6   0   133951.98   137622.50   1672.62 o 
   2   6   0    55054.90    56513.23    491.29 o 
   4   6   0      186.52      122.31     77.88 o 
   6   6   0    36110.55    35929.50    708.73 o 
   8   6   0    34940.63    39039.45    768.56 o 
  10   6   0     1414.57     1368.86     97.48 o 
  12   6   0     1584.82     1334.72    122.77 o 
  14   6   0     8899.49     9422.58    318.81 o 
  16   6   0     1019.20      814.55    106.07 o 
  18   6   0       21.24      100.27     76.78 o 
  20   6   0      165.43      318.51    155.54 o 
  22   6   0      833.70      779.84    454.75 o 
   1   7   0    26312.49    27483.91    370.39 o 
   3   7   0    13647.75    12992.55    368.19 o 
   5   7   0      880.32      811.58    132.57 o 
   7   7   0     1324.25     1491.08    199.56 o 
   9   7   0      622.34      530.21    124.72 o 
  11   7   0     1369.34     1252.19    185.76 o 
  13   7   0      133.33      270.22     63.04 o 
  15   7   0     5133.72     4929.05    279.62 o 
  17   7   0     1945.31     2208.67    199.09 o 
  19   7   0      166.55      234.31    100.44 o 
  21   7   0       18.55      304.21    180.16 o 
   0   8   0    26528.45    25756.54    526.72 o 
   2   8   0     1119.50     1860.38    120.83 o 
   4   8   0     7279.82     7910.28    225.43 o 
   6   8   0       67.28      158.87     86.83 o 
   8   8   0      334.86      426.81    101.27 o 
  10   8   0      885.35      820.14    121.19 o 
  12   8   0     2569.62     2982.48    247.13 o 
  14   8   0      374.21      316.05     82.54 o 
  16   8   0     1626.49     1376.95    215.72 o 
  18   8   0        8.20      197.33    109.13 o 
  20   8   0      128.27      175.05    132.95 o 
   1   9   0     4112.07     4345.53    177.20 o 
   3   9   0     7581.93     7784.23    200.79 o 
   5   9   0     4623.32     4370.15    145.99 o 
   7   9   0     3197.77     3252.84    225.09 o 
   9   9   0       94.98      460.11    131.10 o 
  11   9   0     3591.70     3230.41    242.11 o 
  13   9   0      167.28      344.22    155.97 o 
  15   9   0     1138.46      691.28    190.54 o 
  17   9   0       39.81        6.05    234.32 o 
  19   9   0      556.15      487.28    198.12 o 
   0  10   0      185.50      209.99    127.63 o 
   2  10   0    15389.20    17636.96    316.12 o 
   4  10   0     4364.64     5052.12    169.76 o 
   6  10   0     3490.68     3327.64    234.24 o 
   8  10   0      160.41      261.96    125.63 o 
  10  10   0      738.07      822.12    189.29 o 
  12  10   0      846.29      775.32    196.15 o 
  14  10   0     2439.07     2642.98    372.65 o 
  16  10   0     1731.49     1433.24    257.95 o 
  18  10   0      973.77     1065.70    196.04 o 
  20  10   0        0.03      422.38    128.85 o 
   1  11   0     2680.56     2629.39    173.25 o 
   3  11   0     4297.44     4714.02    190.67 o 
   5  11   0        1.52      156.62     77.93 o 
   7  11   0     1350.02     1696.52    187.53 o 
   9  11   0      781.54      744.66    117.64 o 
  11  11   0      182.25      415.00    110.38 o 
  13  11   0       11.75      357.58    107.33 o 
  15  11   0      595.04      490.27    157.56 o 
  17  11   0      342.79      556.80    230.06 o 
  19  11   0      467.24      132.98    180.02 o 
   0  12   0      512.44      579.80    164.42 o 
   2  12   0     1128.38     1349.63    207.72 o 
   4  12   0     5050.02     6034.87    283.63 o 
   6  12   0      279.88      541.20    132.75 o 
   8  12   0      144.98      248.61    102.44 o 
  10  12   0     1067.50      800.67    265.24 o 
  12  12   0      372.77      448.00    175.43 o 
  14  12   0       46.52       77.05    141.23 o 
  16  12   0     1551.36     1762.05    423.22 o 
  18  12   0       51.98     -167.76    271.72 o 
   1  13   0     3025.09     3733.07    216.41 o 
   3  13   0      450.01      393.83     86.94 o 
   5  13   0     1040.32      822.16    120.89 o 
   7  13   0      145.25      390.17    121.12 o 
   9  13   0        2.84      151.83    143.04 o 
  11  13   0      154.26      176.78    114.91 o 
  13  13   0      827.26      781.26    203.27 o 
  15  13   0      548.50      735.42    220.71 o 
  17  13   0        4.62      179.37    255.28 o 
   0  14   0    14232.82    15745.88    627.28 o 
   2  14   0        9.33      116.06    101.60 o 
   4  14   0    16230.06    18645.27    586.78 o 
   6  14   0     3621.45     4302.06    366.15 o 
   8  14   0     7071.57     7346.99    470.78 o 
  10  14   0     1597.05     1704.44    417.76 o 
  12  14   0      378.31      650.20    229.10 o 
  14  14   0     3673.81     4818.90    513.11 o 
  16  14   0        6.81      527.70    189.29 o 
   1  15   0     1009.55     1004.32    131.96 o 
   3  15   0     3935.34     4808.16    269.05 o 
   5  15   0     1273.00      882.41    121.66 o 
   7  15   0     7409.97     8203.87    556.65 o 
   9  15   0      325.30      441.45    301.07 o 
  11  15   0     1026.65     1103.58    444.58 o 
  13  15   0      471.56      357.79    174.76 o 
  15  15   0       50.96      252.10    205.15 o 
   0  16   0        6.29      278.97    117.47 o 
   2  16   0      261.50      279.62     91.25 o 
   4  16   0     1068.69      780.62    185.76 o 
   6  16   0        1.95      108.34     85.79 o 
   8  16   0     9484.62    11548.90    728.04 o 
  10  16   0      463.25      519.75    168.43 o 
  12  16   0      202.28      141.93    168.71 o 
  14  16   0      897.17      946.59    300.09 o 
   1  17   0     1598.24     1584.73    287.91 o 
   3  17   0    11448.10    12670.51    381.37 o 
   5  17   0      742.40      913.99    209.26 o 
   7  17   0       83.94      184.45    252.19 o 
   9  17   0      392.52      450.17    184.57 o 
  11  17   0     1884.32     1213.93    275.18 o 
  13  17   0      190.89      448.73    254.90 o 
   0  18   0     6246.67     6372.83    573.11 o 
   2  18   0     1038.37      760.89    144.71 o 
   4  18   0        0.13      136.21    137.16 o 
   6  18   0      318.80      426.13    112.40 o 
   8  18   0     1992.27     1864.26    360.79 o 
  10  18   0      336.36      243.60    260.07 o 
  12  18   0     1567.66     1410.20    349.45 o 
   1  19   0     1891.85     1270.19    352.30 o 
   3  19   0     8365.63    10569.72    805.28 o 
   5  19   0     2360.39     1430.73    406.09 o 
   7  19   0      343.16      459.35    353.52 o 
   9  19   0     4503.99     5072.29    888.86 o 
   0  20   0     6413.88     5971.17    863.77 o 
   2  20   0      545.11      599.13    197.87 o 
   4  20   0      759.33      587.14    266.22 o 
   6  20   0     4571.88     4985.76    604.31 o 
   1  21   0       38.25      391.81    235.14 o 
 -23   1   1     2014.85     1802.44    209.54 o 
 -21   1   1       20.29      254.28    111.13 o 
 -19   1   1     1651.03     1674.82    400.98 o 
 -17   1   1      994.85     1197.96    127.67 o 
 -15   1   1     2771.65     2295.11    191.96 o 
 -13   1   1     2835.00     3018.23    160.24 o 
 -11   1   1     6957.99     7508.12    268.81 o 
  -9   1   1     1664.92     1794.90    112.25 o 
  -7   1   1     6566.59     6259.22    174.26 o 
  -5   1   1     1173.18     1529.27    124.35 o 
  -3   1   1    12326.30    10700.42    175.33 o 
   3   1   1    16275.29    14853.13    265.28 o 
   5   1   1    16487.46    16445.55    351.73 o 
   7   1   1    12914.09    13162.79    273.30 o 
   9   1   1      226.62      224.28     53.03 o 
  11   1   1     1498.67     1598.79    156.38 o 
  13   1   1      749.34      790.67    122.07 o 
  15   1   1     4186.94     3581.16    303.57 o 
  17   1   1     6953.07     7236.43    292.85 o 
  19   1   1       25.11       80.19     97.11 o 
  21   1   1      841.71      454.04    245.01 o 
 -22   2   1      337.66      470.33    131.57 o 
 -20   2   1     8909.84     9113.12    448.24 o 
 -18   2   1    11326.96    12543.64    367.59 o 
 -16   2   1     1409.80     1327.28    130.10 o 
 -14   2   1    20780.28    22554.48    445.18 o 
 -12   2   1      383.94      246.97     63.54 o 
 -10   2   1       21.36       83.39     67.17 o 
  -8   2   1     4529.33     3943.36    145.15 o 
  -6   2   1    13906.70    13478.55    255.71 o 
  -4   2   1     3568.42     3764.84    138.77 o 
  -2   2   1     2368.57     2746.45     84.65 o 
   2   2   1    31402.75    30086.72    333.68 o 
   4   2   1    42005.55    43367.77    388.43 o 
   6   2   1     2934.61     4009.58    166.43 o 
   8   2   1     8278.76     7629.61    196.61 o 
  10   2   1     1382.94     1347.62    105.52 o 
  12   2   1     1515.30     1614.65    156.07 o 
  14   2   1      609.01      515.81     72.18 o 
  16   2   1     2921.31     3407.08    211.94 o 
  18   2   1      680.40      604.58    111.84 o 
  20   2   1       84.96       63.74    100.47 o 
  22   2   1      248.05      166.02    133.26 o 
 -23   3   1     3727.49     2361.87    285.78 o 
 -21   3   1        5.87      125.59     94.78 o 
 -19   3   1      437.48      402.59     88.58 o 
 -17   3   1      340.43      231.56     64.96 o 
 -15   3   1     1859.40     1646.98    124.53 o 
 -13   3   1       26.70      148.08     72.45 o 
 -11   3   1     4345.10     4596.33    214.56 o 
  -9   3   1     2679.28     2857.19    185.22 o 
  -7   3   1    29818.96    31322.96    507.31 o 
  -5   3   1     2097.45     1676.43    129.32 o 
  -3   3   1     8459.03     8445.84    178.18 o 
  -1   3   1    15810.33    13769.26    257.19 o 
   1   3   1    13536.29    12451.55    215.73 o 
   3   3   1     8521.51     8643.17    247.87 o 
   5   3   1    26940.89    26659.75    552.04 o 
   7   3   1    13713.63    13067.68    247.72 o 
   9   3   1     2049.28     1935.56    126.55 o 
  11   3   1      244.44      272.52     64.04 o 
  13   3   1     2004.72     2625.46    179.45 o 
  15   3   1      116.41      291.55     77.42 o 
  17   3   1     2307.28     2501.70    227.83 o 
  19   3   1     1889.57     2277.95    305.98 o 
  21   3   1       33.30       50.17    111.02 o 
 -22   4   1      254.37      279.02    133.82 o 
 -20   4   1      501.78      442.90    104.74 o 
 -18   4   1     5531.98     6219.18    280.25 o 
 -16   4   1     3492.24     3871.98    246.88 o 
 -14   4   1      147.27      271.50     61.40 o 
 -12   4   1    10327.48    11016.81    276.45 o 
 -10   4   1    11320.76    11301.30    257.31 o 
  -8   4   1      817.41      796.67     82.93 o 
  -6   4   1      235.79      233.81     54.05 o 
  -4   4   1    28191.30    25801.40    412.43 o 
  -2   4   1     8360.07     8574.95    193.93 o 
   0   4   1   124079.34   123437.45    810.17 o 
   2   4   1    19229.58    18528.31    323.14 o 
   4   4   1    12935.72    11583.77    335.58 o 
   6   4   1     2364.07     2365.05     99.68 o 
   8   4   1     2893.07     3141.05    132.24 o 
  10   4   1     4014.12     3920.19    158.52 o 
  12   4   1     4778.49     5167.85    203.19 o 
  14   4   1        6.46      111.42     79.34 o 
  16   4   1     7076.34     7340.51    296.08 o 
  18   4   1     5782.15     6261.14    406.63 o 
  20   4   1      683.63      517.69    129.27 o 
  22   4   1        9.66      162.05    122.53 o 
 -21   5   1       26.92      292.79    128.20 o 
 -19   5   1     8290.18     8015.78    483.96 o 
 -17   5   1      628.77      618.79    100.09 o 
 -15   5   1    11236.77    11454.50    507.59 o 
 -13   5   1     7593.04     8558.04    253.75 o 
 -11   5   1       15.46      189.33     92.15 o 
  -9   5   1      103.95      196.67     66.51 o 
  -7   5   1    22609.94    22077.37    362.85 o 
  -5   5   1     2805.08     2314.26    112.18 o 
  -3   5   1      433.68      424.71     97.13 o 
  -1   5   1    28567.64    27332.95    450.97 o 
   1   5   1   113193.30   113302.75    978.71 o 
   3   5   1       37.93       62.57     40.52 o 
   5   5   1     1941.18     1743.70    144.25 o 
   7   5   1    10283.25     9804.32    174.21 o 
   9   5   1     1203.14     1146.04    123.94 o 
  11   5   1        0.76      127.74     54.79 o 
  13   5   1      273.41      313.77     51.63 o 
  15   5   1     2581.00     2524.43    181.07 o 
  17   5   1      446.03      269.84     75.30 o 
  19   5   1       32.67      148.78     74.30 o 
  21   5   1      209.73      311.33    160.16 o 
 -22   6   1       75.45      196.66    289.38 o 
 -20   6   1      221.78      405.46    155.44 o 
 -18   6   1      775.73      684.35    107.45 o 
 -16   6   1     5452.64     5791.38    236.08 o 
 -14   6   1      686.15      739.09     93.97 o 
 -12   6   1     3194.08     3565.82    189.85 o 
 -10   6   1    18127.27    19993.68    351.30 o 
  -8   6   1    30086.99    31125.34    567.94 o 
  -6   6   1      371.94      269.92     97.88 o 
  -4   6   1    32423.59    28636.60    636.87 o 
  -2   6   1    17342.25    15527.86    311.81 o 
   0   6   1    30864.14    31697.64    349.66 o 
   2   6   1    35537.97    33599.24    381.69 o 
   4   6   1      402.82       63.29     91.61 o 
   6   6   1      303.11      463.10     92.41 o 
   8   6   1      179.55      113.06     72.56 o 
  10   6   1     1596.98     1634.28    132.88 o 
  12   6   1      174.99      225.22     62.46 o 
  14   6   1     1454.28     1152.16    117.84 o 
  16   6   1        0.12      152.65     66.21 o 
  18   6   1      350.24      426.57     84.85 o 
  20   6   1     1190.21      950.28    196.99 o 
 -21   7   1       91.99      324.09    143.23 o 
 -19   7   1     2466.95     2637.14    309.60 o 
 -17   7   1      490.81      461.77     83.79 o 
 -15   7   1     6808.23     6818.29    268.77 o 
 -13   7   1     4452.16     4420.63    182.01 o 
 -11   7   1     1809.84     1503.61    126.96 o 
  -9   7   1     3550.22     2983.48    148.97 o 
  -7   7   1    15666.63    16206.87    439.91 o 
  -5   7   1       53.86      145.03     44.57 o 
  -3   7   1    28763.85    29186.87    485.14 o 
  -1   7   1     1068.85     1184.93    120.16 o 
   1   7   1     1295.30     1275.65    121.54 o 
   3   7   1     4373.38     4275.03    154.38 o 
   5   7   1     7322.52     7534.93    289.69 o 
   7   7   1    37232.73    37684.91    820.80 o 
   9   7   1    27383.10    29155.81    687.45 o 
  11   7   1      132.82      164.33     58.39 o 
  13   7   1      809.40      868.79    142.61 o 
  15   7   1    13325.56    13913.28    384.92 o 
  17   7   1     1012.08      738.39    138.74 o 
  19   7   1     3344.93     3921.03    302.37 o 
  21   7   1       33.67      179.41    316.06 o 
 -20   8   1     2416.92     3272.93    703.56 o 
 -18   8   1      662.95      459.78    124.82 o 
 -16   8   1     1570.55     1609.54    173.39 o 
 -14   8   1     1381.15     1349.41    144.48 o 
 -12   8   1     3103.53     3055.89    231.63 o 
 -10   8   1     5830.24     6191.79    293.95 o 
  -8   8   1     5223.95     5016.79    279.28 o 
  -6   8   1     4535.77     4571.00    229.17 o 
  -4   8   1    23945.37    24599.66    440.08 o 
  -2   8   1    16075.73    14768.05    263.31 o 
   0   8   1      873.73     1053.07    132.38 o 
   2   8   1     2026.17     1962.73    126.11 o 
   4   8   1       57.94      366.79     64.32 o 
   6   8   1     3352.14     3362.88    241.65 o 
   8   8   1     2305.29     2741.86    221.48 o 
  10   8   1       75.58      325.33     97.85 o 
  12   8   1      824.06      571.22    129.69 o 
  14   8   1     5576.57     5329.61    250.17 o 
  16   8   1      288.83      349.23    132.19 o 
  18   8   1     1912.69     1990.49    230.16 o 
  20   8   1      145.96      408.84    163.97 o 
 -21   9   1     1749.22      998.00    295.52 o 
 -19   9   1      144.60      223.09    132.54 o 
 -17   9   1      822.64      414.78    185.84 o 
 -15   9   1     1859.86     2775.94    550.56 o 
 -13   9   1     4149.55     4476.65    325.19 o 
 -11   9   1        0.56      211.30    116.35 o 
  -9   9   1     2632.51     3080.24    234.36 o 
  -7   9   1     3145.14     3216.32    219.03 o 
  -5   9   1      172.38      234.43     66.71 o 
  -3   9   1     5878.81     5697.41    183.08 o 
  -1   9   1    11161.19    13417.67    381.56 o 
   1   9   1    42889.60    46411.09    739.66 o 
   3   9   1     5582.11     5726.78    175.18 o 
   5   9   1     2471.91     2399.79    232.14 o 
   7   9   1     6463.86     6800.08    305.17 o 
   9   9   1     5033.82     5277.45    293.39 o 
  11   9   1      950.90      827.10    135.24 o 
  13   9   1     1206.99      655.81    149.07 o 
  15   9   1     1732.50     1828.64    357.67 o 
  17   9   1    11554.85    12888.74    951.70 o 
  19   9   1      787.75      287.06    157.87 o 
 -20  10   1      820.49      427.40    204.08 o 
 -18  10   1     3378.20     4934.27    513.17 o 
 -16  10   1      766.54      607.78    187.75 o 
 -14  10   1     3914.40     4305.83    347.33 o 
 -12  10   1      428.96      409.50    111.06 o 
 -10  10   1     3223.96     3600.60    304.61 o 
  -8  10   1      390.17      301.16    112.56 o 
  -6  10   1     3003.12     2791.14    199.69 o 
  -4  10   1     5143.80     5627.08    187.35 o 
  -2  10   1     1138.25     1403.33    154.14 o 
   0  10   1     1235.11      903.64    118.23 o 
   2  10   1     1847.95     1919.64    163.17 o 
   4  10   1     5289.75     5118.03    201.92 o 
   6  10   1     9401.81     9874.73    368.02 o 
   8  10   1     1401.68     1353.85    205.31 o 
  10  10   1     4173.00     4273.84    307.83 o 
  12  10   1    28316.65    33800.04    890.91 o 
  14  10   1     5674.35     5891.03    383.23 o 
  16  10   1     1036.80     1406.48    434.70 o 
  18  10   1     9043.21     9374.31   1869.41 o 
  20  10   1      342.47      461.94    273.41 o 
 -19  11   1      687.57      574.03    192.92 o 
 -17  11   1       16.03      190.94    163.38 o 
 -15  11   1     1953.08     1652.64    457.67 o 
 -13  11   1     2076.87     1871.78    276.93 o 
 -11  11   1     8804.86     9937.21    451.24 o 
  -9  11   1      723.87      526.62    162.95 o 
  -7  11   1     5013.71     4985.13    283.83 o 
  -5  11   1    23001.66    24333.38    485.10 o 
  -3  11   1       36.06      161.17     66.26 o 
  -1  11   1    17853.45    19739.32    418.64 o 
   1  11   1    24001.00    26550.53    499.37 o 
   3  11   1     6127.83     6592.60    231.38 o 
   5  11   1       15.20      154.29     86.18 o 
   7  11   1     3623.28     3766.88    258.62 o 
   9  11   1      246.79      259.24    149.30 o 
  11  11   1      455.64      272.31    128.36 o 
  13  11   1     2894.38     3793.15    389.45 o 
  15  11   1        8.97      384.90    225.67 o 
  17  11   1     1817.52     1757.90    478.25 o 
  19  11   1      814.24      556.81    263.86 o 
 -18  12   1     4400.30     5257.87    622.63 o 
 -16  12   1     2466.55     3972.34    558.65 o 
 -14  12   1     1970.92     1566.24    200.76 o 
 -12  12   1     3730.77     4939.38    363.02 o 
 -10  12   1     1926.79     1752.11    323.39 o 
  -8  12   1       63.88       83.65    111.92 o 
  -6  12   1      336.33      308.10     67.10 o 
  -4  12   1     3244.03     3995.56    197.94 o 
  -2  12   1     1844.15     1801.73    180.61 o 
   0  12   1      751.90      733.34    130.35 o 
   2  12   1     1110.57     1063.10    126.79 o 
   4  12   1    14253.02    15756.38    343.58 o 
   6  12   1     4681.94     5259.41    328.99 o 
   8  12   1       34.45      155.80    100.42 o 
  10  12   1     6097.72     6313.23    426.06 o 
  12  12   1     7442.99     9366.17    507.20 o 
  14  12   1      227.29      702.30    208.95 o 
  16  12   1      496.18     1103.69    265.04 o 
  18  12   1      382.64      654.47    217.07 o 
 -17  13   1        8.97      406.15    175.13 o 
 -15  13   1     9496.99     9903.62    675.60 o 
 -13  13   1    10330.43    10337.77    970.34 o 
 -11  13   1     2472.99     2347.58    282.52 o 
  -9  13   1      419.50      684.00    141.07 o 
  -7  13   1    13989.86    14632.98    536.05 o 
  -5  13   1     4326.03     4555.37    209.62 o 
  -3  13   1     5314.69     5631.91    258.73 o 
  -1  13   1    25384.11    29876.69    547.52 o 
   1  13   1    13274.51    15282.36    431.71 o 
   3  13   1     5599.12     5962.28    227.03 o 
   5  13   1     1141.24      871.56    123.57 o 
   7  13   1     2165.76     2304.52    307.65 o 
   9  13   1       50.32      420.18    330.42 o 
  11  13   1      339.42      279.95    132.17 o 
  13  13   1       12.12      354.06    240.48 o 
  15  13   1      651.27      818.07    238.79 o 
  17  13   1       11.19      450.85    191.65 o 
 -16  14   1     5683.51     5251.93   1059.17 o 
 -14  14   1      124.17      335.27    257.83 o 
 -12  14   1    12442.75    14748.20    813.93 o 
 -10  14   1    17640.51    19988.62    763.88 o 
  -8  14   1     1997.41     1428.63    226.40 o 
  -6  14   1    22490.68    23983.98    661.35 o 
  -4  14   1    37965.66    43377.93    808.28 o 
  -2  14   1     3696.86     3826.63    244.83 o 
   0  14   1     5794.51     5603.27    268.10 o 
   2  14   1    10812.65    11281.68    409.65 o 
   4  14   1     6507.39     6718.47    271.80 o 
   6  14   1      110.24      427.58    148.06 o 
   8  14   1     7107.09     7663.67    587.68 o 
  10  14   1     8204.29     8756.24    684.51 o 
  12  14   1      202.11      133.12    249.79 o 
  14  14   1      526.58      746.88    360.33 o 
  16  14   1       10.25      178.08    179.19 o 
 -15  15   1     5716.55     7243.13    774.84 o 
 -13  15   1     4232.35     4968.11   4573.44 o 
 -11  15   1     2080.90     2230.11    472.22 o 
  -9  15   1     2471.10     2738.03    337.87 o 
  -7  15   1    12858.96    14388.61   1057.96 o 
  -5  15   1     1556.95     1178.88    151.62 o 
  -3  15   1     2231.95     2036.66    189.53 o 
  -1  15   1     2705.67     2515.77    211.32 o 
   1  15   1     1926.94     1845.51    190.56 o 
   3  15   1     1237.44     1072.70    149.31 o 
   5  15   1     3323.28     3324.44    231.29 o 
   7  15   1     4720.01     4674.53    524.49 o 
   9  15   1      402.98      381.11    148.34 o 
  11  15   1      697.44      777.80    194.77 o 
  13  15   1     2750.55     3474.19    523.96 o 
  15  15   1     1703.73     1301.22    393.89 o 
 -14  16   1      677.38      789.94    238.82 o 
 -12  16   1      188.46      372.34    447.40 o 
 -10  16   1     6603.34     7468.27    699.92 o 
  -8  16   1     1741.44     2334.24    573.09 o 
  -6  16   1     8155.62     8306.99    356.15 o 
  -4  16   1    17501.17    19441.45    437.07 o 
  -2  16   1     3372.83     3327.26    264.63 o 
   0  16   1     3895.96     3906.61    245.24 o 
   2  16   1     4395.54     4842.62    341.02 o 
   4  16   1     9819.42    10620.38    328.07 o 
   6  16   1       16.52      281.89    278.93 o 
   8  16   1     6711.79     6510.15    574.13 o 
  10  16   1     3497.00     3916.72    566.45 o 
  12  16   1      111.80     -139.97    366.20 o 
  14  16   1      290.36      483.05    267.48 o 
 -13  17   1      629.99      587.60    169.88 o 
 -11  17   1     2539.63     2390.27    392.59 o 
  -9  17   1     1894.05     2101.74    405.49 o 
  -7  17   1      265.27      692.90    236.28 o 
  -5  17   1     1039.40      808.61    194.08 o 
  -3  17   1      814.16      584.74    142.54 o 
  -1  17   1       71.45      366.79    107.20 o 
   1  17   1       64.37      328.05     81.83 o 
   3  17   1     2143.42     2319.93    212.42 o 
   5  17   1        1.89       77.62    135.95 o 
   7  17   1      485.05      551.64    202.21 o 
   9  17   1      453.90      362.96    216.66 o 
  11  17   1      169.98      373.70    182.24 o 
  13  17   1      418.66      276.93    185.63 o 
 -12  18   1     1666.19      958.98    555.83 o 
 -10  18   1       76.01      162.96    219.53 o 
  -8  18   1      626.76      732.22    245.01 o 
  -6  18   1       23.50       10.93    110.16 o 
  -4  18   1      821.54      520.32    126.09 o 
  -2  18   1      167.07      609.70    146.56 o 
   0  18   1       67.51      504.97    147.44 o 
   2  18   1      368.32      281.44    102.15 o 
   4  18   1     2155.91     1334.36    202.13 o 
   6  18   1      901.04     1129.73    302.65 o 
   8  18   1      696.61      789.07    281.17 o 
  10  18   1      417.89      604.75    188.38 o 
  -9  19   1       79.76      140.26    182.14 o 
  -7  19   1        7.61       -0.44    234.83 o 
  -5  19   1      184.42      390.81    133.21 o 
  -3  19   1        0.08      222.48    134.46 o 
  -1  19   1      119.09      279.63    105.63 o 
   1  19   1       15.00      262.91    121.19 o 
   3  19   1       42.93      182.60    176.43 o 
   5  19   1       92.10      365.06    168.63 o 
   7  19   1      314.83      435.12    197.80 o 
   9  19   1      245.75       24.69    248.95 o 
  -6  20   1      585.49      671.25    246.75 o 
  -4  20   1      226.23      606.96    188.46 o 
  -2  20   1       26.02      312.85    158.59 o 
   0  20   1      342.09      323.70    153.70 o 
   2  20   1      613.24      422.07    160.57 o 
   4  20   1       34.60     -154.92    232.30 o 
   6  20   1      527.31      230.36    227.31 o 
  -1  21   1     2542.04     2262.13    351.17 o 
   1  21   1      847.94      611.94    213.07 o 
 -22   0   2      764.33      152.32    200.06 o 
 -20   0   2     3111.94     2587.91    335.96 o 
 -18   0   2      177.70      323.15    104.10 o 
 -16   0   2    39366.34    46007.27   1505.51 o 
 -14   0   2    36066.41    42025.68   1172.78 o 
 -12   0   2       41.41       85.50    164.65 o 
 -10   0   2     6794.37     6951.66    273.13 o 
  -8   0   2    31577.02    30491.59    570.57 o 
  -6   0   2   145715.81   150100.30   2400.89 o 
  -4   0   2   193351.36   189608.78   1809.96 o 
   2   0   2     1990.38     1569.39    140.75 o 
   4   0   2   411193.75   411085.63   3328.58 o 
   6   0   2    27558.37    27600.00    648.94 o 
   8   0   2    16894.34    19278.01    516.55 o 
  10   0   2     7782.72     8034.47    318.75 o 
  12   0   2     4964.95     5428.40    304.67 o 
  14   0   2     6202.75     5884.31    443.21 o 
  16   0   2    13206.54    14076.82    596.37 o 
  18   0   2     1917.30     2031.31    399.17 o 
  20   0   2     1651.31     1388.67    314.64 o 
  22   0   2      525.83      447.63    216.47 o 
 -23   1   2     7299.75     7944.25    461.09 o 
 -21   1   2      127.63      264.31    113.85 o 
 -19   1   2    15409.99    17328.88    399.34 o 
 -17   1   2    16073.41    19872.60    517.45 o 
 -15   1   2      199.65      341.78     97.57 o 
 -13   1   2     6270.60     6354.52    218.89 o 
 -11   1   2    40895.08    46997.25    727.77 o 
  -9   1   2    36973.15    40731.02    453.23 o 
  -7   1   2    54266.99    56349.55    732.43 o 
  -5   1   2    33518.14    34890.47    366.01 o 
  -3   1   2     1256.53      829.23    109.88 o 
   1   1   2      168.59      362.88     47.08 o 
   3   1   2    30553.86    29796.63    410.42 o 
   5   1   2    15856.54    16476.22    337.28 o 
   7   1   2     1563.92     1545.83    108.48 o 
   9   1   2      344.22      310.49     64.80 o 
  11   1   2     3589.66     3469.69    172.69 o 
  13   1   2       19.05       49.24     82.37 o 
  15   1   2      137.33      270.67     59.82 o 
  17   1   2      926.61      647.68     88.88 o 
  19   1   2       67.68      210.43     85.77 o 
  21   1   2        5.46      156.64    113.07 o 
 -22   2   2     2563.04     1714.52    469.05 o 
 -20   2   2      608.33      436.19    106.04 o 
 -18   2   2       14.14      195.37     75.21 o 
 -16   2   2     1001.12     1063.47    104.14 o 
 -14   2   2     2064.93     2026.36    131.18 o 
 -12   2   2     8943.49     9165.42    227.79 o 
 -10   2   2      977.28      946.46    101.33 o 
  -8   2   2    13039.73    12305.18    212.16 o 
  -6   2   2     7799.48     6948.62    181.39 o 
  -4   2   2     4616.58     4965.52    163.80 o 
  -2   2   2    27546.07    23417.72    347.12 o 
   0   2   2    66847.50    60420.19    653.42 o 
   2   2   2       98.36      137.17     57.71 o 
   4   2   2    30707.66    30182.93    529.21 o 
   6   2   2     6329.55     6240.31    185.29 o 
   8   2   2    12131.69    11028.61    234.68 o 
  10   2   2     4861.03     4517.16    189.67 o 
  12   2   2      172.62      186.88     59.44 o 
  14   2   2     1780.77     1653.61    148.95 o 
  16   2   2     2951.22     2942.59    188.90 o 
  18   2   2     1773.41     1678.17    237.66 o 
  20   2   2       20.48       49.00    100.99 o 
  22   2   2      150.14      215.41    204.80 o 
 -23   3   2      327.48      284.10    116.72 o 
 -21   3   2     3274.60     3344.44    429.74 o 
 -19   3   2     2644.33     2342.64    199.92 o 
 -17   3   2     8039.11     9463.20    326.67 o 
 -15   3   2     3726.39     4208.58    222.51 o 
 -13   3   2     2348.69     2642.45    162.13 o 
 -11   3   2     9525.74     9805.66    227.00 o 
  -9   3   2    18975.01    19909.54    376.35 o 
  -7   3   2     7105.61     7939.78    180.06 o 
  -5   3   2     2917.76     2674.29    129.20 o 
  -3   3   2    30545.48    28555.50    507.08 o 
  -1   3   2    23605.96    21339.72    341.01 o 
   1   3   2    13810.54    12251.62    234.83 o 
   3   3   2     5653.96     5760.44    164.10 o 
   5   3   2    16293.74    13692.16    286.59 o 
   7   3   2     2405.92     2054.10    181.49 o 
   9   3   2     7468.92     7245.86    211.42 o 
  11   3   2     1414.75     1290.13    115.55 o 
  13   3   2    20565.40    22332.10    451.34 o 
  15   3   2     1648.36     1536.35    161.27 o 
  17   3   2        6.45      108.45    115.32 o 
  19   3   2     2787.09     3125.20    435.34 o 
  21   3   2     1615.80     1234.85    233.52 o 
 -22   4   2     3406.25     3096.46    425.13 o 
 -20   4   2      100.98      163.46     89.68 o 
 -18   4   2      163.13      237.41     83.22 o 
 -16   4   2       66.65      294.13     77.09 o 
 -14   4   2       74.49      151.17     57.99 o 
 -12   4   2      110.81      143.80     46.63 o 
 -10   4   2     6462.01     6775.06    193.87 o 
  -8   4   2     1991.53     2057.13    119.49 o 
  -6   4   2     6712.60     6287.60    165.22 o 
  -4   4   2     3846.40     3234.11    142.73 o 
  -2   4   2    38031.48    38053.44    448.63 o 
   0   4   2     5045.14     5546.56    238.85 o 
   2   4   2   302433.56   299479.66   1907.53 o 
   4   4   2     2288.50     1812.62    115.65 o 
   6   4   2       16.55      -40.74     57.64 o 
   8   4   2    14130.18    13780.25    242.92 o 
  10   4   2    25172.18    26311.39    511.59 o 
  12   4   2     1123.00     1189.34    118.88 o 
  14   4   2    19210.03    18833.83   1467.69 o 
  16   4   2    12257.76    13298.16    419.94 o 
  18   4   2      242.75      381.05     94.23 o 
  20   4   2      326.67      429.55    128.96 o 
  22   4   2       61.06       45.14    147.85 o 
 -23   5   2      296.40      361.82    160.08 o 
 -21   5   2     1245.74     1068.68    246.82 o 
 -19   5   2     2234.74     2138.43    193.63 o 
 -17   5   2       76.26       89.39     95.32 o 
 -15   5   2    14343.59    14832.63    437.46 o 
 -13   5   2     5476.67     5430.48    197.24 o 
 -11   5   2     3585.24     3404.28    157.90 o 
  -9   5   2    36051.54    37292.98    598.76 o 
  -7   5   2    31904.89    33603.63    398.40 o 
  -5   5   2     7078.19     6101.16    170.43 o 
  -3   5   2    60338.96    57255.68    702.94 o 
  -1   5   2     4057.58     3073.73    145.97 o 
   1   5   2    60579.59    59340.73    607.27 o 
   3   5   2     7221.73     6547.63    165.81 o 
   5   5   2     1402.80      947.62    128.73 o 
   7   5   2    12264.95    11699.16    221.08 o 
   9   5   2     2483.97     2485.35    161.55 o 
  11   5   2       10.37       74.32     56.26 o 
  13   5   2    10550.22     9811.89    268.68 o 
  15   5   2     1737.45     1617.34    135.44 o 
  17   5   2      628.99      459.34     96.51 o 
  19   5   2     5617.55     6621.24    333.94 o 
  21   5   2      108.91       23.09    144.62 o 
 -22   6   2     3518.53     2726.51    524.47 o 
 -20   6   2     1400.05     1086.24    215.47 o 
 -18   6   2      777.53      609.84    177.33 o 
 -16   6   2     6688.70     7561.07    299.45 o 
 -14   6   2     5958.77     6135.76    218.90 o 
 -12   6   2      851.91      695.35    112.53 o 
 -10   6   2    17832.10    19854.97    308.33 o 
  -8   6   2     4443.66     4270.47    145.23 o 
  -6   6   2    11161.97    10442.11    238.06 o 
  -4   6   2      474.14      572.41     87.44 o 
  -2   6   2     5599.46     5252.79    214.61 o 
   0   6   2     5269.81     5060.80    180.41 o 
   2   6   2    32573.25    29914.82    413.96 o 
   4   6   2     3999.93     3293.95    115.00 o 
   6   6   2     5385.80     5336.36    265.68 o 
   8   6   2    19303.68    18939.12    385.94 o 
  10   6   2       50.40      187.49     98.90 o 
  12   6   2     2319.60     2321.79    153.78 o 
  14   6   2       36.92      129.22    103.97 o 
  16   6   2        7.39      270.79     63.61 o 
  18   6   2      456.68      330.95     89.84 o 
  20   6   2       23.21      552.77    150.41 o 
 -21   7   2      228.33      441.85    212.78 o 
 -19   7   2      264.06      306.10    105.39 o 
 -17   7   2     1880.49     1691.20    159.18 o 
 -15   7   2      611.13      540.40    103.99 o 
 -13   7   2     3726.95     3635.76    170.39 o 
 -11   7   2     8605.00     8706.25    275.61 o 
  -9   7   2     1402.23     1217.99    196.90 o 
  -7   7   2     1922.52     2134.29    115.86 o 
  -5   7   2    13656.84    13533.76    414.39 o 
  -3   7   2      928.88     1294.13    113.26 o 
  -1   7   2      242.98      307.65     61.53 o 
   1   7   2    36845.43    37598.23    454.06 o 
   3   7   2    11006.58    11230.98    238.51 o 
   5   7   2       81.81      164.48     94.94 o 
   7   7   2      888.41     1078.02    139.25 o 
   9   7   2       55.76      166.39    116.95 o 
  11   7   2      799.23      808.52     95.53 o 
  13   7   2     1048.04      828.31    120.72 o 
  15   7   2      661.29      725.12    112.43 o 
  17   7   2     1090.05      856.10    193.90 o 
  19   7   2       34.65      327.38    151.68 o 
  21   7   2      257.96      384.86    204.61 o 
 -22   8   2       71.68      144.41    345.59 o 
 -20   8   2      881.60      530.72    202.57 o 
 -18   8   2     1654.27     1304.46    177.66 o 
 -16   8   2     1420.49     1058.00    149.99 o 
 -14   8   2     1391.56     1264.43    154.07 o 
 -12   8   2     6031.01     7146.65    223.66 o 
 -10   8   2      152.41      307.44    103.88 o 
  -8   8   2     2864.28     2914.22    117.59 o 
  -6   8   2     5687.35     5280.82    163.98 o 
  -4   8   2      158.64      309.73     63.22 o 
  -2   8   2     2714.08     1962.36    133.76 o 
   0   8   2     2761.82     3498.27    153.67 o 
   2   8   2    11916.69    11702.24    318.72 o 
   4   8   2     8711.27     8549.14    181.64 o 
   6   8   2     1749.95     1571.40    225.25 o 
   8   8   2      433.29      374.65    116.05 o 
  10   8   2     5504.04     5443.60    290.02 o 
  12   8   2     2018.41     2127.89    271.28 o 
  14   8   2     8537.17     8821.69    477.42 o 
  16   8   2      623.00      491.47    167.26 o 
  18   8   2     5356.55     6233.92    635.85 o 
  20   8   2      215.13      244.47    196.46 o 
 -21   9   2       18.77      119.20    147.10 o 
 -19   9   2     2796.29     3791.58    564.72 o 
 -17   9   2     3911.28     4280.53    338.77 o 
 -15   9   2     6484.63     6222.89    192.15 o 
 -13   9   2     2575.47     2412.94    249.01 o 
 -11   9   2      540.84      713.92    147.48 o 
  -9   9   2     1273.00     1280.80    199.65 o 
  -7   9   2     4631.63     4894.64    177.12 o 
  -5   9   2      301.82      312.35     78.30 o 
  -3   9   2    14101.84    15547.90    341.74 o 
  -1   9   2     6685.91     6891.62    226.44 o 
   1   9   2     3276.76     3135.60    154.41 o 
   3   9   2     7294.95     8463.95    213.43 o 
   5   9   2     1712.54     1724.47    210.27 o 
   7   9   2     2304.54     1944.79    207.02 o 
   9   9   2      859.55      730.51    137.92 o 
  11   9   2     3046.23     3357.19    274.42 o 
  13   9   2     1091.36      999.10    203.68 o 
  15   9   2     3476.45     4056.49    417.65 o 
  17   9   2      682.65      893.56    300.17 o 
  19   9   2      104.55      541.83    237.76 o 
 -20  10   2      268.97      603.69    303.10 o 
 -18  10   2      904.95      486.65    203.20 o 
 -16  10   2      507.91      435.36    158.32 o 
 -14  10   2      884.56      559.27    200.54 o 
 -12  10   2      855.20      763.78    200.26 o 
 -10  10   2       75.44      228.97    130.75 o 
  -8  10   2     1853.80     2232.44    321.74 o 
  -6  10   2      534.96      510.76     86.10 o 
  -4  10   2     1979.48     2543.09    195.66 o 
  -2  10   2     1487.05     2123.58    193.35 o 
   0  10   2     6062.90     6577.58    237.46 o 
   2  10   2     4780.65     5461.99    197.67 o 
   4  10   2      190.50      365.57     71.82 o 
   6  10   2      760.83     1044.31    174.88 o 
   8  10   2     2304.06     2659.36    267.67 o 
  10  10   2      336.89      413.66     91.80 o 
  12  10   2     2712.00     2731.25    292.00 o 
  14  10   2      945.70      906.31    220.52 o 
  16  10   2     1106.57      875.38    231.87 o 
  18  10   2     1690.30     1442.67    324.10 o 
 -19  11   2      142.49      201.88    152.69 o 
 -17  11   2     1827.18     2143.38    506.19 o 
 -15  11   2       26.01      366.60    142.54 o 
 -13  11   2     6715.48     7886.24    463.85 o 
 -11  11   2     4658.92     5414.72    400.58 o 
  -9  11   2        0.58      195.88    103.38 o 
  -7  11   2      374.29      493.86     86.53 o 
  -5  11   2     4447.83     4781.55    190.98 o 
  -3  11   2      172.26      451.91     80.21 o 
  -1  11   2       82.26      227.72     69.56 o 
   1  11   2     1515.52     1602.71    167.20 o 
   3  11   2      155.05      396.73     84.88 o 
   5  11   2      137.66      293.57     66.13 o 
   7  11   2     4663.84     5238.24    311.46 o 
   9  11   2      146.48      293.70    121.99 o 
  11  11   2     4576.54     5010.81    434.19 o 
  13  11   2      162.40      367.64    132.05 o 
  15  11   2        0.61      631.01    159.76 o 
  17  11   2     1080.30      649.89    232.09 o 
  19  11   2      303.32      437.61    283.48 o 
 -18  12   2      355.49      690.98    172.69 o 
 -16  12   2      657.82      324.87    161.89 o 
 -14  12   2      112.52       96.20    163.83 o 
 -12  12   2      856.79      693.44    211.62 o 
 -10  12   2     4097.71     4826.65    331.89 o 
  -8  12   2       57.72      213.73     97.47 o 
  -6  12   2    10214.85    10623.54    289.32 o 
  -4  12   2      228.93      446.74     92.51 o 
  -2  12   2    11959.87    13187.02    375.69 o 
   0  12   2      929.40      646.93    128.66 o 
   2  12   2     1992.65     2213.90    159.73 o 
   4  12   2      450.62      380.37     67.38 o 
   6  12   2     1569.27     1395.85    199.67 o 
   8  12   2     1165.42     1301.12    207.09 o 
  10  12   2      102.73      555.49    146.22 o 
  12  12   2      474.12      489.08    195.44 o 
  14  12   2      951.20      842.90    258.35 o 
  16  12   2       26.00      242.62    310.62 o 
  18  12   2      418.28      522.75    267.73 o 
 -17  13   2     2874.71     1492.12    545.24 o 
 -15  13   2     1218.17      973.32    306.65 o 
 -13  13   2       97.08       72.29    194.77 o 
 -11  13   2     6076.01     6788.05    550.12 o 
  -9  13   2       90.31      321.62    146.75 o 
  -7  13   2       25.85      194.91    100.16 o 
  -5  13   2     2632.54     2780.04    199.91 o 
  -3  13   2        1.66      138.79     77.73 o 
  -1  13   2    16260.79    17751.71    415.69 o 
   1  13   2      793.69      571.89    125.21 o 
   3  13   2      260.86      268.58     85.56 o 
   5  13   2     1405.33     1087.19     97.01 o 
   7  13   2       39.70      332.37    104.91 o 
   9  13   2      145.60       93.84    244.34 o 
  11  13   2      164.35      351.48    176.60 o 
  13  13   2     1068.72      864.40    260.15 o 
  15  13   2      598.21      692.00    329.04 o 
  17  13   2      390.04       94.97    515.33 o 
 -16  14   2      390.45      672.34    195.14 o 
 -14  14   2       80.89      322.66    234.59 o 
 -12  14   2        9.60      125.04     98.94 o 
 -10  14   2     1037.40      640.04    153.69 o 
  -8  14   2     6579.49     7327.20    401.73 o 
  -6  14   2     8279.38     8765.17    331.51 o 
  -4  14   2       75.73      265.06     85.47 o 
  -2  14   2       88.11      -86.30     86.30 o 
   0  14   2    15861.91    17546.24    482.63 o 
   2  14   2    16776.08    18383.53    482.86 o 
   4  14   2      821.99      645.45    125.28 o 
   6  14   2     2419.77     2773.19    343.51 o 
   8  14   2      428.57      386.97    199.05 o 
  10  14   2       11.88      273.68    303.31 o 
  12  14   2     1735.45     1221.09    282.80 o 
  14  14   2       63.73      537.77    168.54 o 
  16  14   2     1258.32     1087.09    267.09 o 
 -15  15   2      105.14      361.82    207.18 o 
 -13  15   2       44.14      244.64    136.55 o 
 -11  15   2       12.63      151.20    337.93 o 
  -9  15   2     1215.18      907.87    271.75 o 
  -7  15   2     1048.45      762.60    164.92 o 
  -5  15   2      459.00      346.00    100.30 o 
  -3  15   2      300.83      294.09    101.98 o 
  -1  15   2     4520.70     4790.58    287.05 o 
   1  15   2     1552.15     1565.37    158.43 o 
   3  15   2     3508.33     3255.65    282.79 o 
   5  15   2     2666.29     2929.05    177.43 o 
   7  15   2     3468.89     4262.38    518.67 o 
   9  15   2     1855.11     1965.08    441.93 o 
  11  15   2     6616.57     6539.18    639.80 o 
  13  15   2     1034.14      836.25    269.54 o 
  15  15   2      136.09      241.78    269.01 o 
 -14  16   2      221.67      206.21    191.48 o 
 -12  16   2       13.10      165.60    155.26 o 
 -10  16   2      522.46      471.99    297.19 o 
  -8  16   2     2220.30     1306.74    335.93 o 
  -6  16   2      104.22      134.47    114.76 o 
  -4  16   2        2.86      216.26    115.70 o 
  -2  16   2     1125.39      828.80    190.49 o 
   0  16   2      765.80      604.72    103.82 o 
   2  16   2      196.07      191.49    139.98 o 
   4  16   2       75.13      165.24    149.60 o 
   6  16   2      865.10      569.13    257.66 o 
   8  16   2      216.97      275.17    156.72 o 
  10  16   2     2391.80     1980.25    537.07 o 
  12  16   2      177.87      406.27    176.34 o 
  14  16   2      275.90      344.70    219.61 o 
 -13  17   2     1289.18      653.52    260.05 o 
 -11  17   2     1263.96     1074.42    356.79 o 
  -9  17   2     2407.11     2284.89    312.47 o 
  -7  17   2       46.96       20.41     65.59 o 
  -5  17   2     1151.96      965.24    151.98 o 
  -3  17   2     2500.23     2604.20    395.05 o 
  -1  17   2      884.58      660.82    129.23 o 
   1  17   2     1629.23     1730.26    221.45 o 
   3  17   2      373.81      328.47     88.73 o 
   5  17   2     2854.25     2345.64    376.13 o 
   7  17   2     1922.83     1802.97    325.18 o 
   9  17   2       46.34      263.36    176.12 o 
  11  17   2      963.19      831.56    230.32 o 
 -12  18   2      124.09      338.80    847.01 o 
 -10  18   2      458.60      489.46    188.46 o 
  -8  18   2      359.78      432.08    216.13 o 
  -6  18   2        7.19      177.76    111.06 o 
  -4  18   2       11.95      397.87    136.28 o 
  -2  18   2      988.90      600.72    236.69 o 
   0  18   2      572.43      799.32    209.23 o 
   2  18   2     1248.07      710.30    186.41 o 
   4  18   2      176.16      318.23     93.70 o 
   6  18   2     2687.11     3120.96    497.62 o 
   8  18   2     1767.48     2160.03    437.18 o 
  10  18   2      498.54      591.01    222.99 o 
  -9  19   2     8137.84    10471.29    746.58 o 
  -7  19   2       68.93      170.76    211.18 o 
  -5  19   2     6010.30     6867.78    601.58 o 
  -3  19   2     5371.88     6842.04    697.95 o 
  -1  19   2      142.63      318.50    138.92 o 
   1  19   2     2820.90     3191.86    410.75 o 
   3  19   2       62.43      162.18    101.88 o 
   5  19   2      547.79      663.93    376.96 o 
   7  19   2      147.78      670.39    217.57 o 
   9  19   2       44.55       58.62    322.57 o 
  -6  20   2     1764.67     1465.09    337.19 o 
  -4  20   2        1.47      458.66    152.33 o 
  -2  20   2      684.65      867.75    190.24 o 
   0  20   2     2958.50     2579.16    385.43 o 
   2  20   2     1613.76      899.94    206.16 o 
   4  20   2       31.68      454.79    257.00 o 
   6  20   2      522.53      619.09    197.21 o 
  -1  21   2     2212.02     1803.43    300.72 o 
   1  21   2      237.45      275.91    127.58 o 
 -23   1   3      269.09      245.87     91.57 o 
 -21   1   3     2906.60     2524.12    239.30 o 
 -19   1   3      136.53      284.43     95.85 o 
 -17   1   3     2174.59     1767.30    178.28 o 
 -15   1   3      392.84      147.31     86.10 o 
 -13   1   3      250.59      321.13     65.95 o 
 -11   1   3     1041.37     1215.41     96.99 o 
  -9   1   3    21812.39    25024.73    525.43 o 
  -7   1   3    10236.02    10526.96    231.09 o 
  -5   1   3        2.19      255.87     82.41 o 
  -3   1   3      800.92      515.22     54.79 o 
  -1   1   3     7322.67     6671.22    137.30 o 
   1   1   3    52640.29    47067.35    404.13 o 
   3   1   3    19784.61    18567.36    356.63 o 
   5   1   3     1717.78     1672.58    143.16 o 
   7   1   3     3368.54     3272.06    141.33 o 
   9   1   3       97.49      157.31     49.35 o 
  11   1   3      706.94      730.26    109.29 o 
  13   1   3     3107.78     3349.14    196.60 o 
  15   1   3     3049.09     3187.12    216.51 o 
  17   1   3      773.72      603.13    121.74 o 
  19   1   3       10.90      134.26     63.84 o 
  21   1   3      417.38      550.72    184.43 o 
 -22   2   3       14.53      275.83    108.09 o 
 -20   2   3     2814.69     2510.02    210.78 o 
 -18   2   3      407.30      347.64     74.89 o 
 -16   2   3     3029.94     2700.28    302.12 o 
 -14   2   3      173.10      289.40     57.97 o 
 -12   2   3      278.18      226.95     69.80 o 
 -10   2   3    15445.05    15996.87    443.13 o 
  -8   2   3      263.63      243.97     39.12 o 
  -6   2   3    82318.01    78245.46    558.28 o 
  -4   2   3   111764.86   112706.63   1331.23 o 
  -2   2   3     2333.61     2175.27    100.87 o 
   0   2   3    56117.18    50508.06    430.63 o 
   2   2   3   140734.66   136124.19   1078.00 o 
   4   2   3    59444.23    55510.21    488.49 o 
   6   2   3    37229.93    37254.34    447.69 o 
   8   2   3    20900.39    22585.12    428.67 o 
  10   2   3     9303.77     9351.30    252.92 o 
  12   2   3     3828.31     4242.31    194.60 o 
  14   2   3     2675.40     2260.46    175.14 o 
  16   2   3     2462.16     2620.52    194.77 o 
  18   2   3       48.62      135.38     72.46 o 
  20   2   3      590.29      308.66    127.62 o 
 -23   3   3       29.85       57.47    128.09 o 
 -21   3   3      694.37      886.36    211.79 o 
 -19   3   3     1201.79      844.13    153.73 o 
 -17   3   3     5510.09     5610.81    252.21 o 
 -15   3   3      859.70      806.83     91.89 o 
 -13   3   3     2862.25     2445.18    158.30 o 
 -11   3   3       80.14      149.32     51.99 o 
  -9   3   3    14325.32    16884.37    293.93 o 
  -7   3   3     2105.78     2223.52    115.36 o 
  -5   3   3    14052.12    11880.98    269.85 o 
  -3   3   3     4056.52     4299.75    163.32 o 
  -1   3   3    31591.64    29589.36    449.55 o 
   1   3   3    22865.64    22664.29    402.26 o 
   3   3   3     7547.47     6935.67    239.93 o 
   5   3   3     1281.79     1046.00    107.41 o 
   7   3   3      375.15      435.80     65.69 o 
   9   3   3       59.56      144.95    109.47 o 
  11   3   3     3481.56     3734.69    171.00 o 
  13   3   3        6.67      177.05     64.26 o 
  15   3   3     8268.90     8707.43    324.14 o 
  17   3   3     2014.23     2775.72    284.89 o 
  19   3   3        3.46      173.96    219.21 o 
  21   3   3        0.57      153.36    100.28 o 
 -22   4   3      913.87      779.15    222.71 o 
 -20   4   3     1317.67      954.99    162.22 o 
 -18   4   3     1001.99      817.03    111.11 o 
 -16   4   3      440.19      269.31     67.07 o 
 -14   4   3      895.74      791.83     99.63 o 
 -12   4   3     1371.74     1472.35    118.70 o 
 -10   4   3    29245.64    31360.17    523.26 o 
  -8   4   3    17199.05    17953.36    456.63 o 
  -6   4   3    10918.20    10655.91    247.54 o 
  -4   4   3    12340.05    11481.30    252.21 o 
  -2   4   3    12827.35    12041.19    261.82 o 
   0   4   3    19076.37    18327.12    347.85 o 
   2   4   3     3483.95     3359.00    223.94 o 
   4   4   3    12020.40    10884.20    270.29 o 
   6   4   3     4367.49     4121.04    150.78 o 
   8   4   3      103.55       86.17     68.20 o 
  10   4   3     4572.48     4590.58    182.47 o 
  12   4   3      167.26      243.99    103.28 o 
  14   4   3       53.18      177.86     62.41 o 
  16   4   3       37.50       72.06    138.73 o 
  18   4   3        7.42      131.84     68.98 o 
  20   4   3     1124.99     1054.55    188.47 o 
 -23   5   3     1922.47     1031.25    279.08 o 
 -21   5   3     2337.70     1581.98    279.37 o 
 -19   5   3     2872.20     2764.98    211.46 o 
 -17   5   3      546.13      610.94     96.10 o 
 -15   5   3     7098.72     6641.25    418.92 o 
 -13   5   3     7002.31     7826.02    253.98 o 
 -11   5   3      885.06      825.51     98.51 o 
  -9   5   3     1953.35     1880.86    132.12 o 
  -7   5   3     4346.89     3610.61    172.31 o 
  -5   5   3    10740.53     9797.53    231.86 o 
  -3   5   3      147.63      260.26     77.82 o 
  -1   5   3    26900.03    25711.29    440.52 o 
   1   5   3     3317.33     3194.83    145.57 o 
   3   5   3    10039.29     9156.02    228.33 o 
   5   5   3     1195.27     1411.41    108.02 o 
   7   5   3     9543.63     9554.72    216.81 o 
   9   5   3     8453.64     8618.49    216.03 o 
  11   5   3     1849.49     2136.22    151.22 o 
  13   5   3      303.39      399.70     96.68 o 
  15   5   3      377.00      357.64     83.07 o 
  17   5   3     2760.46     2817.21    272.38 o 
  19   5   3     2515.28     2215.66    289.88 o 
  21   5   3        5.36       41.59    327.11 o 
 -22   6   3       80.91      305.79    129.23 o 
 -20   6   3        1.34      214.65     85.51 o 
 -18   6   3      616.50      556.01     94.29 o 
 -16   6   3     4731.70     5234.35    257.89 o 
 -14   6   3        3.27      190.58     81.93 o 
 -12   6   3     7417.55     7436.37    227.01 o 
 -10   6   3    14459.13    14441.06    271.06 o 
  -8   6   3    29129.53    31036.46    524.14 o 
  -6   6   3     5131.52     4747.42    165.58 o 
  -4   6   3    44717.27    43094.28    486.41 o 
  -2   6   3       48.78       41.89     40.66 o 
   0   6   3     3844.94     3229.61    191.76 o 
   2   6   3    17564.45    17999.91    292.14 o 
   4   6   3    12741.78    13175.36    265.43 o 
   6   6   3    12088.81    13024.25    233.01 o 
   8   6   3     7138.79     7352.93    239.70 o 
  10   6   3     9500.81     9185.62    266.66 o 
  12   6   3      259.06      269.42     75.11 o 
  14   6   3    14652.11    16093.86    486.97 o 
  16   6   3     2813.65     3097.06    274.51 o 
  18   6   3      673.17      386.99    144.86 o 
  20   6   3     2865.45     2497.77    437.99 o 
 -21   7   3     3656.11     3587.57    402.79 o 
 -19   7   3      148.48      191.86     72.95 o 
 -17   7   3     2413.06     2456.39    193.71 o 
 -15   7   3       32.60      282.36     73.02 o 
 -13   7   3       47.14      164.19     81.74 o 
 -11   7   3        8.15      204.59     92.29 o 
  -9   7   3      192.95      346.05     64.36 o 
  -7   7   3     3700.98     4436.89    164.16 o 
  -5   7   3     9311.31     9523.28    222.75 o 
  -3   7   3     5397.83     4719.64    169.45 o 
  -1   7   3      534.07      425.42    118.65 o 
   1   7   3    41299.44    39971.68    849.48 o 
   3   7   3     8184.28     8035.21    219.66 o 
   5   7   3      113.51      205.02     68.36 o 
   7   7   3      617.13      310.77     98.49 o 
   9   7   3    41223.92    44350.20    774.05 o 
  11   7   3       66.60       95.19     83.52 o 
  13   7   3     1285.57     1253.31    154.71 o 
  15   7   3      261.90      273.12     66.43 o 
  17   7   3    10658.50    10929.91    824.23 o 
  19   7   3      154.76      101.80    199.83 o 
 -22   8   3      156.65      185.24    153.46 o 
 -20   8   3      124.12      311.24    105.54 o 
 -18   8   3       58.01      131.90     80.66 o 
 -16   8   3     4456.65     5044.91    239.03 o 
 -14   8   3     3028.10     3185.73    230.64 o 
 -12   8   3      698.84      567.38     90.74 o 
 -10   8   3      630.34      463.67     68.55 o 
  -8   8   3     6627.49     6286.60    193.03 o 
  -6   8   3     1292.88     1453.07    120.75 o 
  -4   8   3     1646.10     1432.39    128.69 o 
  -2   8   3     3119.09     2823.82    144.21 o 
   0   8   3      832.65      790.93     94.39 o 
   2   8   3      233.46      341.68     70.59 o 
   4   8   3    15841.91    18319.39    368.61 o 
   6   8   3    11501.34    10849.04    344.33 o 
   8   8   3    15622.88    16791.47    505.31 o 
  10   8   3     3011.55     2999.95    218.90 o 
  12   8   3     3803.43     3599.02    233.75 o 
  14   8   3     6133.68     5518.92    218.02 o 
  16   8   3     1096.86      761.70    151.68 o 
  18   8   3     2292.85     1652.47    375.97 o 
  20   8   3     2227.07     1916.15    515.19 o 
 -21   9   3       49.51      529.04    617.25 o 
 -19   9   3      791.48      607.64    215.54 o 
 -17   9   3     3588.88     3339.83    328.81 o 
 -15   9   3     6168.92     6302.47    198.18 o 
 -13   9   3     6477.46     6013.35    269.98 o 
 -11   9   3      268.07      187.70    100.39 o 
  -9   9   3     5024.20     5342.72    168.56 o 
  -7   9   3      187.30       40.70     55.62 o 
  -5   9   3    17368.14    16678.01    307.03 o 
  -3   9   3     6412.27     5632.31    205.64 o 
  -1   9   3      711.89      598.62     96.43 o 
   1   9   3    28126.73    29332.86    530.37 o 
   3   9   3    86040.20    94470.13   1030.98 o 
   5   9   3      560.13      414.10     63.50 o 
   7   9   3     2525.20     2847.69    386.19 o 
   9   9   3    16822.20    17925.06    507.98 o 
  11   9   3      193.44      334.97    116.66 o 
  13   9   3     1287.23     1033.20    192.70 o 
  15   9   3       43.23      257.67    153.51 o 
  17   9   3     2706.35     2946.68    445.96 o 
  19   9   3       20.21      142.39    254.26 o 
 -20  10   3      250.46      427.87    209.16 o 
 -18  10   3      345.73      449.18    172.22 o 
 -16  10   3     1030.33     1032.80    425.47 o 
 -14  10   3       42.89      160.08     93.76 o 
 -12  10   3       15.11      134.87    109.60 o 
 -10  10   3       40.52      112.55     68.47 o 
  -8  10   3     6408.01     6761.21    198.31 o 
  -6  10   3     1321.68     1394.99    118.84 o 
  -4  10   3      861.13      784.43    100.91 o 
  -2  10   3    33964.42    33594.07    493.71 o 
   0  10   3     9937.71     9688.73    267.46 o 
   2  10   3    15008.46    15102.92    309.10 o 
   4  10   3     7583.27     6833.29    227.03 o 
   6  10   3    11989.30    12113.45    432.53 o 
   8  10   3      309.14      585.87    127.56 o 
  10  10   3     4217.89     4398.33    342.13 o 
  12  10   3    14365.05    15701.99    674.08 o 
  14  10   3        6.29      384.47    263.85 o 
  16  10   3      505.48      646.93    215.41 o 
  18  10   3     1012.06      668.74    322.07 o 
 -19  11   3      504.51      459.18    216.58 o 
 -17  11   3     1940.45     2566.27    604.83 o 
 -15  11   3     2254.63     1777.29    253.20 o 
 -13  11   3     3862.37     4206.89    292.14 o 
 -11  11   3     6712.39     7323.94    366.65 o 
  -9  11   3      123.36      354.80     85.41 o 
  -7  11   3    19382.80    20214.28    421.17 o 
  -5  11   3    18304.37    19032.78    421.66 o 
  -3  11   3     2292.86     2624.90    178.51 o 
  -1  11   3      647.66      619.51    137.86 o 
   1  11   3     1042.45      891.94    114.15 o 
   3  11   3    11623.06    11311.85    346.71 o 
   5  11   3      140.27      185.20     50.96 o 
   7  11   3     4092.43     3972.74    272.52 o 
   9  11   3    12467.52    12483.04    891.78 o 
  11  11   3     4785.58     5367.34    410.72 o 
  13  11   3      753.40      779.32    286.72 o 
  15  11   3      779.87      583.28    197.68 o 
  17  11   3     4612.51     5244.97    617.07 o 
 -18  12   3     4747.71     5023.24    767.92 o 
 -16  12   3      506.64      366.52    257.65 o 
 -14  12   3      675.01      732.76    235.01 o 
 -12  12   3     2430.47     2521.57    282.59 o 
 -10  12   3      640.78      678.18    129.49 o 
  -8  12   3       84.77      326.57     84.33 o 
  -6  12   3     1976.91     1801.47    252.84 o 
  -4  12   3      469.01      544.03    103.53 o 
  -2  12   3     5124.91     5220.78    249.71 o 
   0  12   3    17556.01    18210.26    468.27 o 
   2  12   3     6385.20     6830.44    277.13 o 
   4  12   3     4128.01     3909.04    196.64 o 
   6  12   3    14018.65    14620.03    536.96 o 
   8  12   3       16.61      325.31    202.98 o 
  10  12   3     1459.77      978.03    243.57 o 
  12  12   3     2795.11     2064.80    389.15 o 
  14  12   3      948.44      975.62    372.65 o 
  16  12   3      165.97     -270.82    307.38 o 
 -17  13   3       12.59      405.15    215.03 o 
 -15  13   3     2981.68     2657.90    385.45 o 
 -13  13   3     3945.99     4116.56    363.29 o 
 -11  13   3        6.18      349.49    248.12 o 
  -9  13   3     5634.77     5610.50    405.97 o 
  -7  13   3    15444.38    16470.21    447.32 o 
  -5  13   3     3148.65     3159.99    220.61 o 
  -3  13   3     6133.20     6118.31    323.69 o 
  -1  13   3       62.67      363.00     98.92 o 
   1  13   3      444.44      527.41     95.06 o 
   3  13   3      134.85      264.44     87.05 o 
   5  13   3      638.75      594.29     94.02 o 
   7  13   3      870.81      718.05    183.03 o 
   9  13   3     1666.91     1885.50    325.75 o 
  11  13   3     1755.47     1931.49    340.29 o 
  13  13   3     2728.39     2721.45    390.72 o 
  15  13   3        5.90      585.46    240.32 o 
  17  13   3     2423.99     1933.20    372.12 o 
 -18  14   3     2295.39     1309.87    452.73 o 
 -16  14   3     1455.71     1179.78    306.95 o 
 -14  14   3        2.51      224.59    156.88 o 
 -12  14   3     2965.36     3276.34    344.32 o 
 -10  14   3       84.74       81.63    162.38 o 
  -8  14   3      199.70      409.43    124.32 o 
  -6  14   3     1638.49     1365.03    152.38 o 
  -4  14   3     9012.53     9839.96    517.21 o 
  -2  14   3     1511.55     1182.77    151.57 o 
   0  14   3     2993.77     2438.48    266.36 o 
   2  14   3       14.83      156.87     93.64 o 
   4  14   3     1825.66     2068.14    162.82 o 
   6  14   3     3394.20     3060.90    353.80 o 
   8  14   3      955.67     1011.77    254.17 o 
  10  14   3     1644.27     1094.58    335.18 o 
  12  14   3       28.08      410.93    183.18 o 
  14  14   3     3235.56     3092.86    550.50 o 
  16  14   3     1911.26     1292.82    466.91 o 
 -15  15   3     3530.53     3809.68    739.34 o 
 -13  15   3     3459.12     5020.14    481.81 o 
 -11  15   3      202.77      376.38    189.47 o 
  -9  15   3     2487.85     2891.25    550.68 o 
  -7  15   3       53.22      138.57     61.04 o 
  -5  15   3     1781.11     1665.93    187.70 o 
  -3  15   3        3.46      232.49     92.43 o 
  -1  15   3      185.33      351.02     91.65 o 
   1  15   3      515.39      517.05    107.36 o 
   3  15   3     2598.67     2821.21    222.77 o 
   5  15   3     7351.78     7287.09    229.17 o 
   7  15   3      486.57      545.83    279.53 o 
   9  15   3      502.76      681.29    180.73 o 
  11  15   3        2.53      418.86    235.27 o 
  13  15   3      241.10      254.11    192.87 o 
  15  15   3      173.24      295.21    209.17 o 
 -14  16   3      470.80      911.46    299.99 o 
 -12  16   3       37.05      403.96    170.43 o 
 -10  16   3      184.44      406.67    177.41 o 
  -8  16   3     1074.60     1038.57    170.17 o 
  -6  16   3       57.93      102.58     97.13 o 
  -4  16   3     1756.08     1727.92    207.97 o 
  -2  16   3     1366.25     1932.01    264.96 o 
   0  16   3     5797.87     5046.99    262.65 o 
   2  16   3     5314.49     5276.68    280.17 o 
   4  16   3      106.07      266.46     73.25 o 
   6  16   3      210.50      429.98    203.19 o 
   8  16   3       28.90      162.11    248.27 o 
  10  16   3      106.05      124.09    226.88 o 
  12  16   3        5.14      576.71    263.56 o 
 -13  17   3       42.53      505.57    165.12 o 
 -11  17   3        7.36       93.21    221.95 o 
  -9  17   3       99.15      255.27    236.74 o 
  -7  17   3      685.34      366.11     82.98 o 
  -5  17   3      611.22      615.66    111.80 o 
  -3  17   3     5330.29     6220.59    378.32 o 
  -1  17   3        3.94      169.97     79.50 o 
   1  17   3     4133.60     4300.12    305.78 o 
   3  17   3     6793.21     7748.88    377.18 o 
   5  17   3     1934.42     1482.04    209.26 o 
   7  17   3      824.57      480.82    398.38 o 
   9  17   3     3080.33     3060.54    825.38 o 
  11  17   3       19.98      276.15    198.16 o 
 -12  18   3        1.13      523.89    191.42 o 
 -10  18   3        3.11      299.40    215.83 o 
  -8  18   3     4051.24     4945.46    589.67 o 
  -6  18   3      768.60      481.08    171.43 o 
  -4  18   3      752.32      517.63    173.77 o 
  -2  18   3      615.59      733.53    261.34 o 
   0  18   3     1932.92     2142.06    320.72 o 
   2  18   3      464.79      458.74    136.79 o 
   4  18   3     2174.51     1942.05    261.85 o 
   6  18   3     3217.31     4067.44    573.21 o 
   8  18   3      976.32      750.98    253.63 o 
  10  18   3      637.19      904.98    265.76 o 
  -9  19   3      100.45      388.74    224.94 o 
  -7  19   3      732.00      542.73    217.60 o 
  -5  19   3      867.92      730.51    155.29 o 
  -3  19   3       35.84      486.78    169.06 o 
  -1  19   3      290.28      365.38    120.62 o 
   1  19   3        5.01      140.94    143.21 o 
   3  19   3        0.65      269.62    113.39 o 
   5  19   3      735.57      514.95    209.98 o 
   7  19   3      141.92      730.97    283.53 o 
  -6  20   3      210.58      429.30    180.71 o 
  -4  20   3      302.70      533.31    127.42 o 
  -2  20   3      350.04      423.21    148.70 o 
   0  20   3      149.87      332.06    114.64 o 
   2  20   3        8.80      428.49    222.33 o 
   4  20   3        8.09      282.86    205.70 o 
 -24   0   4        0.38       57.53    361.59 o 
 -22   0   4     1732.83      681.25    288.05 o 
 -20   0   4      912.57      685.59    164.77 o 
 -18   0   4     4028.64     4101.72    297.13 o 
 -16   0   4      564.82      457.24    156.57 o 
 -14   0   4     8799.92     9974.54    385.76 o 
 -12   0   4     2672.74     2241.73    249.89 o 
 -10   0   4    16741.75    20299.12    502.96 o 
  -8   0   4    96735.49   102337.48   2649.23 o 
  -6   0   4      785.24      525.07    151.59 o 
  -4   0   4    26902.65    28036.05    742.81 o 
  -2   0   4    10810.66    10238.73    326.08 o 
   0   0   4   465445.81   450911.38   4888.58 o 
   2   0   4    51492.86    53414.41    665.24 o 
   4   0   4     6042.87     4712.27    265.04 o 
   6   0   4     1522.48     2228.68    176.25 o 
   8   0   4       66.59       92.58    178.27 o 
  10   0   4    17249.00    19372.19    833.73 o 
  12   0   4    24868.01    25962.18    710.79 o 
  14   0   4     2259.72     2179.10    266.59 o 
  16   0   4     2263.16     1867.94    378.32 o 
  18   0   4     5400.58     5815.70    655.00 o 
  20   0   4      140.33      263.25    165.48 o 
 -23   1   4     1474.09      977.06    214.49 o 
 -21   1   4        2.38      107.29    113.26 o 
 -19   1   4    19274.08    22396.16    429.88 o 
 -17   1   4     6761.87     8176.99    281.96 o 
 -15   1   4       24.46      150.01     77.62 o 
 -13   1   4     2733.31     3347.33    154.70 o 
 -11   1   4       13.31       51.49     35.03 o 
  -9   1   4     3596.23     3501.90    148.00 o 
  -7   1   4     1322.83     1054.55    120.71 o 
  -5   1   4      570.66      668.52    116.57 o 
  -3   1   4    35077.89    35523.96    383.05 o 
  -1   1   4    26387.36    25414.39    404.21 o 
   1   1   4    96398.55    91303.72   1068.93 o 
   3   1   4    58522.68    56368.63    563.67 o 
   5   1   4      372.63      417.63     70.20 o 
   7   1   4    10727.66    10208.69    244.54 o 
   9   1   4     5767.26     5611.49    235.39 o 
  11   1   4       30.56      117.67     82.03 o 
  13   1   4     4144.73     4546.78    250.60 o 
  15   1   4     2634.39     2446.24    182.59 o 
  17   1   4      911.65      770.53    180.64 o 
  19   1   4       48.56      221.29    104.03 o 
  21   1   4     2837.60     2873.17    316.65 o 
 -22   2   4     1035.50      695.81    160.19 o 
 -20   2   4     2429.27     2041.12    179.55 o 
 -18   2   4     2415.98     2393.64    184.08 o 
 -16   2   4      129.01      124.71     62.65 o 
 -14   2   4     2160.90     2872.77    187.85 o 
 -12   2   4     3355.18     3127.38    144.60 o 
 -10   2   4    27396.34    30610.74    625.56 o 
  -8   2   4     5625.42     5965.88    161.52 o 
  -6   2   4     3478.95     3012.88    142.24 o 
  -4   2   4     5762.07     5364.90    143.54 o 
  -2   2   4     9210.50     9223.03    303.02 o 
   0   2   4     4429.77     4738.12    171.86 o 
   2   2   4    38215.81    34635.10    453.21 o 
   4   2   4     2091.16     2227.12    137.54 o 
   6   2   4      233.20      211.25    111.43 o 
   8   2   4      675.96      608.90     94.56 o 
  10   2   4    11769.60    11735.49    315.29 o 
  12   2   4     1838.43     2014.29    173.84 o 
  14   2   4      881.36      809.28    114.69 o 
  16   2   4       28.69      290.67     89.94 o 
  18   2   4     2564.28     3288.41    325.94 o 
  20   2   4      125.25      126.82    130.96 o 
 -23   3   4       71.83      230.65    101.95 o 
 -21   3   4     1357.36      941.18    161.45 o 
 -19   3   4      173.43      338.79     85.66 o 
 -17   3   4      538.89      364.80     67.16 o 
 -15   3   4     6770.22     7127.02    275.36 o 
 -13   3   4      504.67      416.30     95.96 o 
 -11   3   4     3423.05     3735.88    150.75 o 
  -9   3   4    41072.02    44136.89    522.00 o 
  -7   3   4     9211.63     7913.99    195.97 o 
  -5   3   4    12721.34    11937.75    253.51 o 
  -3   3   4    45317.66    42091.07    438.59 o 
  -1   3   4    43004.57    40617.31    397.50 o 
   1   3   4     2415.23     2233.32    127.62 o 
   3   3   4     8719.22     7800.72    209.82 o 
   5   3   4    15253.62    13973.69    248.92 o 
   7   3   4    31148.75    34764.24    591.79 o 
   9   3   4     1188.01     1392.93    127.52 o 
  11   3   4     1928.40     2227.18    169.63 o 
  13   3   4    15953.61    17071.26    573.56 o 
  15   3   4     2775.11     3042.58    241.03 o 
  17   3   4     2025.73     1741.04    212.82 o 
  19   3   4     1573.95     1095.25    243.38 o 
  21   3   4      670.14      482.62    127.58 o 
 -22   4   4      866.46      388.24    102.88 o 
 -20   4   4      218.13      157.19     90.55 o 
 -18   4   4      123.98      148.19     89.63 o 
 -16   4   4     4762.74     3775.79    339.14 o 
 -14   4   4     2405.12     2137.97    154.05 o 
 -12   4   4     8616.90     9058.24    239.73 o 
 -10   4   4    26020.95    27569.11    469.67 o 
  -8   4   4    21019.14    20852.01    305.68 o 
  -6   4   4     1102.46      716.65     91.34 o 
  -4   4   4    96539.09    90692.52    675.94 o 
  -2   4   4      473.56      661.55     97.86 o 
   0   4   4    11675.50    10229.51    258.17 o 
   2   4   4    41123.08    37684.60    540.11 o 
   4   4   4    32995.28    32768.67    431.77 o 
   6   4   4     6208.77     5453.11    192.38 o 
   8   4   4    17917.93    16668.09    335.39 o 
  10   4   4     9888.52    10751.03    301.31 o 
  12   4   4    12381.25    13080.80    315.70 o 
  14   4   4     1495.83     1692.19    158.77 o 
  16   4   4      819.83      743.03    146.19 o 
  18   4   4       33.69      217.80     82.67 o 
  20   4   4      146.23      213.88    112.17 o 
 -23   5   4      479.30      566.87    164.22 o 
 -21   5   4     3332.76     3691.25    402.62 o 
 -19   5   4       69.79      288.03     78.14 o 
 -17   5   4      797.48      533.76     92.22 o 
 -15   5   4     7864.84     7897.03    308.56 o 
 -13   5   4     2889.27     2896.81    165.39 o 
 -11   5   4     3653.69     3281.00    159.38 o 
  -9   5   4    43937.28    45352.43    698.93 o 
  -7   5   4    31614.07    31889.07    437.39 o 
  -5   5   4     5630.70     4377.25    154.18 o 
  -3   5   4    10032.91     9609.41    236.80 o 
  -1   5   4    27888.86    26611.14    456.61 o 
   1   5   4      250.04      183.00     83.25 o 
   3   5   4     4847.90     4466.30    151.69 o 
   5   5   4     2222.10     2073.30    115.92 o 
   7   5   4     1188.58     1172.41    115.16 o 
   9   5   4     7579.77     7952.51    272.33 o 
  11   5   4        3.30      149.51     96.01 o 
  13   5   4    19070.10    19401.91    485.90 o 
  15   5   4     3766.46     4625.90    290.23 o 
  17   5   4      260.57      364.71    104.45 o 
  19   5   4     2437.41     2694.89    400.21 o 
 -22   6   4      590.42      837.38    210.85 o 
 -20   6   4      606.16      436.49     91.63 o 
 -18   6   4     2582.21     2473.49    235.48 o 
 -16   6   4      591.65      391.28     75.88 o 
 -14   6   4     1169.28      860.37    124.90 o 
 -12   6   4     2131.04     2285.89    176.32 o 
 -10   6   4      110.65      157.07     58.65 o 
  -8   6   4      771.60      801.58    104.84 o 
  -6   6   4     1765.19     1823.49    134.83 o 
  -4   6   4    32210.58    30887.40    492.88 o 
  -2   6   4      883.91      851.70     97.52 o 
   0   6   4     1375.57     1268.59    158.54 o 
   2   6   4    21847.16    22370.94    338.21 o 
   4   6   4    20494.15    21236.76    345.44 o 
   6   6   4        0.52      123.42     58.53 o 
   8   6   4      643.62      459.01     75.61 o 
  10   6   4     9719.78    10005.25    288.39 o 
  12   6   4      482.16      475.24     71.94 o 
  14   6   4      569.09      440.47     97.10 o 
  16   6   4     3153.01     3101.80    256.98 o 
  18   6   4     1134.83      809.22    256.44 o 
  20   6   4       80.94       -1.66    216.32 o 
 -21   7   4       24.16       74.43     76.16 o 
 -19   7   4      942.66      903.37    171.62 o 
 -17   7   4      693.27      630.09    107.49 o 
 -15   7   4      225.94      331.08     72.26 o 
 -13   7   4      570.31      528.96     87.25 o 
 -11   7   4     3397.73     3591.99    165.89 o 
  -9   7   4     1466.99     1804.34    135.43 o 
  -7   7   4      394.00      364.54     82.45 o 
  -5   7   4     6933.28     8680.69    284.16 o 
  -3   7   4     3923.12     3688.79    151.00 o 
  -1   7   4     6562.68     6046.24    177.37 o 
   1   7   4    13015.63    12756.14    248.08 o 
   3   7   4      426.74      648.72     78.23 o 
   5   7   4      122.47       51.43     43.82 o 
   7   7   4     4483.05     4359.12    206.96 o 
   9   7   4     1360.52     1393.69    140.79 o 
  11   7   4        1.22      116.25     68.35 o 
  13   7   4     4769.44     5246.90    295.72 o 
  15   7   4     2221.44     2116.90    272.66 o 
  17   7   4       58.63      291.40    117.89 o 
  19   7   4      180.81      201.45    224.31 o 
 -22   8   4       69.37      293.39    353.21 o 
 -20   8   4      245.40      130.33    261.79 o 
 -18   8   4      913.06      608.35     95.60 o 
 -16   8   4      248.87      305.53    132.42 o 
 -14   8   4      624.57      533.25    105.87 o 
 -12   8   4       76.05      154.99     70.35 o 
 -10   8   4     1810.26     1780.64    217.91 o 
  -8   8   4    12257.93    12932.80    289.03 o 
  -6   8   4       78.01      144.40    242.77 o 
  -4   8   4     9580.19     9430.43    233.22 o 
  -2   8   4     4476.50     5326.20    192.22 o 
   0   8   4    25390.79    25171.17    470.14 o 
   2   8   4    15841.61    17718.96    373.24 o 
   4   8   4    10698.58    10541.24    237.67 o 
   6   8   4     1821.96     1918.93    105.34 o 
   8   8   4     8252.60     8682.43    282.27 o 
  10   8   4     1631.63     1594.02    152.93 o 
  12   8   4     9558.98    10538.28    429.32 o 
  14   8   4      443.74      405.96     96.87 o 
  16   8   4     4857.37     4678.31    422.28 o 
  18   8   4     1609.53     1595.87    489.31 o 
 -21   9   4      867.17      603.69    303.50 o 
 -19   9   4      432.59      226.43    127.97 o 
 -17   9   4      211.41      281.12     66.23 o 
 -15   9   4     1721.17     1521.75    155.11 o 
 -13   9   4     1416.21     1350.70    171.55 o 
 -11   9   4     2259.10     2314.55    166.65 o 
  -9   9   4     8058.17     9101.18    269.60 o 
  -7   9   4     3512.85     3620.67    173.99 o 
  -5   9   4     7751.77     8155.01    256.78 o 
  -3   9   4     2664.86     3151.22    168.87 o 
  -1   9   4     2897.50     2634.39    150.60 o 
   1   9   4    13091.37    13249.37    290.70 o 
   3   9   4     2497.26     2478.87    210.28 o 
   5   9   4     5325.43     5530.67    180.60 o 
   7   9   4     8385.05     9005.39    394.89 o 
   9   9   4      735.99      637.04    120.13 o 
  11   9   4     3655.56     3902.17    394.75 o 
  13   9   4      572.99      308.01    146.36 o 
  15   9   4      311.14      390.74    168.25 o 
  17   9   4       64.86      482.79    146.17 o 
  19   9   4       70.84      298.40    206.13 o 
 -20  10   4       16.47      148.59    163.33 o 
 -18  10   4     1332.47      982.86    166.37 o 
 -16  10   4      806.41      438.93    122.43 o 
 -14  10   4     3604.66     3365.70    203.41 o 
 -12  10   4      143.78      340.02     54.10 o 
 -10  10   4     5663.67     5412.90    197.30 o 
  -8  10   4     2117.87     2325.94    232.42 o 
  -6  10   4       37.10      172.47     85.00 o 
  -4  10   4       26.25      109.11     64.53 o 
  -2  10   4     2672.71     2987.28    181.85 o 
   0  10   4     5201.40     5854.70    207.82 o 
   2  10   4        8.11      179.03     61.99 o 
   4  10   4      483.79      370.37     75.51 o 
   6  10   4     4962.58     5302.64    305.12 o 
   8  10   4      113.62      372.98    133.50 o 
  10  10   4      353.33      401.97    320.40 o 
  12  10   4      999.22     1161.77    281.25 o 
  14  10   4     1005.09     1257.16    333.81 o 
  16  10   4      653.67      578.19    265.70 o 
  18  10   4      332.68      448.14    202.52 o 
 -19  11   4      104.26      402.50    210.25 o 
 -17  11   4     1167.20      621.77    163.46 o 
 -15  11   4       66.17       60.25    222.98 o 
 -13  11   4     1254.26      924.43    401.80 o 
 -11  11   4     4208.01     4530.33    275.95 o 
  -9  11   4     4543.47     4780.08    194.42 o 
  -7  11   4     8601.04     8832.21    269.58 o 
  -5  11   4      868.63      887.69    118.74 o 
  -3  11   4      773.95      621.35    101.31 o 
  -1  11   4      311.74      273.96     77.69 o 
   1  11   4     1772.75     1661.74    167.53 o 
   3  11   4    17023.59    18632.40    495.44 o 
   5  11   4     3252.35     3134.69    170.86 o 
   7  11   4     1065.42      858.58    181.50 o 
   9  11   4     3938.07     4499.99    381.39 o 
  11  11   4     3617.90     4327.09    529.62 o 
  13  11   4     1296.45     1047.06    302.15 o 
  15  11   4     1057.79      924.73    260.41 o 
  17  11   4        6.82      253.25    302.72 o 
 -18  12   4      121.28      254.35    224.17 o 
 -16  12   4      597.10      701.20    217.72 o 
 -14  12   4        0.94      414.88    132.51 o 
 -12  12   4       61.87      237.55     98.49 o 
 -10  12   4     1884.49     1733.53    172.76 o 
  -8  12   4        0.44      190.77     73.04 o 
  -6  12   4     1194.71     1246.37    147.14 o 
  -4  12   4     9897.71    10465.20    307.42 o 
  -2  12   4     2140.64     2594.38    187.49 o 
   0  12   4     8423.02     8991.82    299.05 o 
   2  12   4        0.00      392.18     94.78 o 
   4  12   4      644.10      551.17    153.83 o 
   6  12   4        4.01      320.62    119.62 o 
   8  12   4     1760.56     1915.34    322.87 o 
  10  12   4       94.74       96.19    296.32 o 
  12  12   4      515.59      619.80    230.84 o 
  14  12   4     1135.16      444.57    255.70 o 
  16  12   4     1408.38      855.82    246.33 o 
 -19  13   4      216.53      567.57    279.81 o 
 -17  13   4     2783.13     2299.45    385.19 o 
 -15  13   4     3845.97     4507.46    516.76 o 
 -13  13   4     2117.75     2388.55    364.13 o 
 -11  13   4      251.84      242.37    133.16 o 
  -9  13   4     1281.22     1039.84    226.15 o 
  -7  13   4     1184.29     1053.66    119.19 o 
  -5  13   4       18.68      167.78    134.89 o 
  -3  13   4        9.51       89.78    138.39 o 
  -1  13   4     6746.00     7162.86    300.92 o 
   1  13   4      815.68      620.05    107.53 o 
   3  13   4      465.16      541.83     91.97 o 
   5  13   4      222.64      375.27     75.48 o 
   7  13   4     2328.93     2242.75    319.25 o 
   9  13   4      456.48      827.29    276.39 o 
  11  13   4      197.47      493.07    218.33 o 
  13  13   4      278.80      458.53    225.45 o 
  15  13   4       10.32      106.71    241.28 o 
 -18  14   4     1116.46      428.98    342.77 o 
 -16  14   4       16.06      493.07    229.13 o 
 -14  14   4     5152.08     5860.78    596.21 o 
 -12  14   4     4707.73     5288.24    401.17 o 
 -10  14   4      195.24      156.88    121.84 o 
  -8  14   4      725.14      604.89    138.35 o 
  -6  14   4     3022.57     2895.62    230.21 o 
  -4  14   4     7712.80     7933.92    371.12 o 
  -2  14   4     4558.40     4626.45    344.84 o 
   0  14   4      242.87      326.40    113.87 o 
   2  14   4      126.75      348.12     97.41 o 
   4  14   4     2350.21     2340.57    176.74 o 
   6  14   4       37.60      625.51    204.54 o 
   8  14   4      371.65      458.39    194.46 o 
  10  14   4     1000.33     1421.74    286.63 o 
  12  14   4      155.13      227.25    197.01 o 
  14  14   4      510.39      562.29    216.43 o 
 -17  15   4      823.60      640.27    309.20 o 
 -15  15   4       66.04      250.42    237.16 o 
 -13  15   4        3.48      546.87    246.27 o 
 -11  15   4     1464.13     1275.32    271.03 o 
  -9  15   4     1706.22     1540.72    247.22 o 
  -7  15   4    11293.88    12421.39    388.00 o 
  -5  15   4      154.84      157.73    114.84 o 
  -3  15   4     4288.95     4482.28    246.83 o 
  -1  15   4     3868.20     4469.97    242.09 o 
   1  15   4       98.66      281.24     95.78 o 
   3  15   4     6371.25     6504.80    352.41 o 
   5  15   4     4165.81     4862.53    301.86 o 
   7  15   4      862.41      798.40    264.14 o 
   9  15   4      477.67      477.50    211.73 o 
  11  15   4     1232.90      985.52    292.81 o 
  13  15   4       15.53      283.21    242.81 o 
 -14  16   4       18.18      -63.14    218.89 o 
 -12  16   4      521.97      851.50    199.82 o 
 -10  16   4     4632.95     5275.00    574.85 o 
  -8  16   4      510.57      582.23    195.88 o 
  -6  16   4     5866.76     6775.03    323.87 o 
  -4  16   4     2799.10     2998.37    267.16 o 
  -2  16   4      267.92      311.25     89.30 o 
   0  16   4     5019.35     5225.10    273.72 o 
   2  16   4     3446.72     3660.69    349.25 o 
   4  16   4      142.26      158.30    202.33 o 
   6  16   4      238.20      428.36    150.54 o 
   8  16   4       62.50      259.38    218.47 o 
  10  16   4     2441.25     2025.30    611.18 o 
  12  16   4       34.93      666.39    278.51 o 
 -13  17   4      937.66      783.51    229.97 o 
 -11  17   4     1069.86     1674.03   1001.94 o 
  -9  17   4     5400.32     6803.20    545.77 o 
  -7  17   4       70.01      155.58    139.41 o 
  -5  17   4     1503.06     1421.25    304.22 o 
  -3  17   4       43.75      200.70    125.00 o 
  -1  17   4     1064.50      984.35    147.22 o 
   1  17   4      981.16      610.11    111.10 o 
   3  17   4        0.83      169.04     87.01 o 
   5  17   4      160.53      152.59    279.00 o 
   7  17   4      343.56      418.38    158.11 o 
   9  17   4      790.76      753.14    260.23 o 
  11  17   4      151.41      573.78    199.83 o 
 -12  18   4      160.76      240.93    174.29 o 
 -10  18   4      314.97      576.15    154.89 o 
  -8  18   4      461.95      635.66    176.80 o 
  -6  18   4       13.23      464.01    289.11 o 
  -4  18   4     1446.11     1400.75    331.63 o 
  -2  18   4     3347.41     2649.08    439.10 o 
   0  18   4      104.65      421.59    138.21 o 
   2  18   4     2547.37     2132.47    296.74 o 
   4  18   4     1200.72      842.85    280.64 o 
   6  18   4        0.07       57.41    237.57 o 
   8  18   4      487.59      548.39    236.88 o 
  10  18   4      269.76      251.78    276.17 o 
  -9  19   4      849.22      782.07    233.61 o 
  -7  19   4      392.28      556.33    187.53 o 
  -5  19   4     1839.67     1536.27    239.75 o 
  -3  19   4       15.57      174.91    140.08 o 
  -1  19   4       68.45      115.51    119.71 o 
   1  19   4      204.59      599.80    178.10 o 
   3  19   4        3.98      108.72    191.27 o 
   5  19   4       15.11      577.61    168.67 o 
   7  19   4      863.24      903.17    295.22 o 
  -6  20   4      313.42      298.10    271.54 o 
  -4  20   4      356.77      391.24    195.67 o 
  -2  20   4        7.52      341.52    144.97 o 
   0  20   4       30.77      271.60    111.28 o 
   2  20   4      928.24      934.42    282.97 o 
   4  20   4       56.31      313.06    174.43 o 
 -23   1   5     1590.89     1442.95    246.66 o 
 -21   1   5      144.46      220.28     63.04 o 
 -19   1   5      799.00      733.51     95.22 o 
 -17   1   5      247.08      270.92     85.60 o 
 -15   1   5      405.77      353.68     58.96 o 
 -13   1   5      747.84      783.13    113.95 o 
 -11   1   5       26.74       73.62     50.22 o 
  -9   1   5     1082.31     1291.44    126.30 o 
  -7   1   5     1505.86     1950.86    161.05 o 
  -5   1   5     1994.83     2049.10    144.17 o 
  -3   1   5    48471.86    47397.43    469.08 o 
  -1   1   5     1067.33      843.66    101.17 o 
   1   1   5    42591.07    39496.06    591.21 o 
   3   1   5     1656.71     1602.89    149.36 o 
   5   1   5     4367.28     3662.45    156.96 o 
   7   1   5    13539.43    14518.79    312.89 o 
   9   1   5        0.37      307.69     76.52 o 
  11   1   5     1813.99     2114.71    178.74 o 
  13   1   5     2371.03     2341.95    186.02 o 
  15   1   5     1216.76      811.83    123.00 o 
  17   1   5      582.75      314.08    103.29 o 
  19   1   5       40.76      140.21    117.54 o 
 -24   2   5       14.81      -86.13    386.74 o 
 -22   2   5      297.66      271.49    137.10 o 
 -20   2   5      751.40      670.15    126.16 o 
 -18   2   5      735.24      639.02    111.43 o 
 -16   2   5       24.76      127.11     94.80 o 
 -14   2   5     4658.38     5628.42    211.49 o 
 -12   2   5       39.05      202.85     66.32 o 
 -10   2   5     5386.01     6457.66    243.64 o 
  -8   2   5    22425.47    23043.89    368.01 o 
  -6   2   5    47714.18    47350.77    512.04 o 
  -4   2   5    11259.39    10881.49    257.92 o 
  -2   2   5   102307.15    96783.97   1172.82 o 
   0   2   5    32433.75    27330.63    462.36 o 
   2   2   5    18662.69    18756.72    354.53 o 
   4   2   5    11354.20     9944.99    237.48 o 
   6   2   5    27217.28    30971.05    681.57 o 
   8   2   5     6599.03     6157.31    221.42 o 
  10   2   5     4738.23     4726.77    211.33 o 
  12   2   5     1852.03     1581.85    243.07 o 
  14   2   5     1799.97     1644.43    146.29 o 
  16   2   5     3120.52     3523.25    279.16 o 
  18   2   5      301.09      280.20    100.19 o 
  20   2   5     1212.14      986.62    197.39 o 
 -23   3   5     3059.06     2461.78    822.28 o 
 -21   3   5      869.45      669.81    164.66 o 
 -19   3   5     5266.06     6107.49    262.34 o 
 -17   3   5     1168.19     1075.03    101.47 o 
 -15   3   5     5533.87     5006.71    335.18 o 
 -13   3   5    12707.06    13775.69    320.75 o 
 -11   3   5    12592.94    13267.24    232.46 o 
  -9   3   5      516.86      452.65     75.57 o 
  -7   3   5     2147.51     1330.57    106.17 o 
  -5   3   5     4758.39     4260.32    139.80 o 
  -3   3   5     7958.75     6890.68    188.58 o 
  -1   3   5     6042.92     5450.72    179.82 o 
   1   3   5     1645.66     1646.36    134.58 o 
   3   3   5     2333.53     2253.89    141.11 o 
   5   3   5    11383.66    10522.00    246.97 o 
   7   3   5     2125.13     2150.28    145.10 o 
   9   3   5      171.15      202.83     61.95 o 
  11   3   5     3207.99     3805.41    223.44 o 
  13   3   5     3476.36     3442.01    251.27 o 
  15   3   5      957.48      954.88    177.44 o 
  17   3   5      146.17      180.43    112.05 o 
  19   3   5       47.56      188.14     96.84 o 
 -22   4   5      189.24      121.99    172.89 o 
 -20   4   5        1.15      166.81    222.02 o 
 -18   4   5      701.12      474.21     87.19 o 
 -16   4   5     1573.81     1592.59    232.23 o 
 -14   4   5      100.04      130.76     64.10 o 
 -12   4   5     1971.97     1906.50    222.57 o 
 -10   4   5      131.99       73.79     39.30 o 
  -8   4   5      814.49     1141.55     91.50 o 
  -6   4   5     1220.19     1319.80    125.93 o 
  -4   4   5    18113.35    16745.06    338.00 o 
  -2   4   5       17.57       69.68     87.07 o 
   0   4   5      259.64      272.56     77.53 o 
   2   4   5     7877.80     6467.83    187.56 o 
   4   4   5    11981.33    11736.46    266.88 o 
   6   4   5      210.84      167.87     64.60 o 
   8   4   5     7649.63     8523.77    252.96 o 
  10   4   5      756.65      963.28    127.25 o 
  12   4   5     2042.99     2069.27    170.02 o 
  14   4   5      749.81      543.22    114.55 o 
  16   4   5     3823.51     3782.37    300.89 o 
  18   4   5      165.01       95.86     98.40 o 
  20   4   5       85.17       33.16    159.00 o 
 -23   5   5     1805.02     1056.99    516.85 o 
 -21   5   5     3017.38     2860.40    463.82 o 
 -19   5   5     1054.98      774.23    104.14 o 
 -17   5   5      468.86      288.24    108.03 o 
 -15   5   5      138.49      129.25    104.28 o 
 -13   5   5     8739.14     8707.30    269.40 o 
 -11   5   5     3295.69     3073.13    225.14 o 
  -9   5   5       96.90      182.88    113.61 o 
  -7   5   5     5993.29     6709.12    176.46 o 
  -5   5   5    44224.92    46422.91    514.62 o 
  -3   5   5    12188.84    10595.10    223.61 o 
  -1   5   5      864.02      777.89    103.88 o 
   1   5   5     8349.48     7846.15    200.82 o 
   3   5   5     5105.49     4634.46    173.62 o 
   5   5   5    20722.32    20919.85    439.09 o 
   7   5   5     1562.04     1646.56    138.94 o 
   9   5   5     1419.53     1525.69    136.79 o 
  11   5   5     4308.37     3921.31    227.00 o 
  13   5   5      796.16      536.89    102.66 o 
  15   5   5     2908.24     3170.03    253.38 o 
  17   5   5      757.95      354.83    236.07 o 
  19   5   5      230.60      156.21    170.46 o 
 -22   6   5      747.73      313.61    286.01 o 
 -20   6   5       44.56      -10.23     59.58 o 
 -18   6   5      180.36      210.71     71.76 o 
 -16   6   5     2153.83     2252.36    158.81 o 
 -14   6   5     3601.11     3157.38    207.59 o 
 -12   6   5       45.99      266.32     69.56 o 
 -10   6   5    10719.30    10749.87    242.90 o 
  -8   6   5      331.17      326.18     73.06 o 
  -6   6   5      412.05      399.05     68.24 o 
  -4   6   5     6255.07     5850.21    199.66 o 
  -2   6   5     1537.77     1419.70    123.80 o 
   0   6   5    29794.19    30021.35    463.04 o 
   2   6   5     3618.61     3165.80    160.28 o 
   4   6   5      361.54      232.97     73.65 o 
   6   6   5     4630.08     3795.72    169.31 o 
   8   6   5    40305.48    44015.52    930.64 o 
  10   6   5     4067.72     4491.44    240.60 o 
  12   6   5     3608.68     3523.80    247.20 o 
  14   6   5    14730.86    16352.55    448.25 o 
  16   6   5     3031.37     3127.00    262.74 o 
  18   6   5      870.60      650.26    208.82 o 
 -21   7   5      784.31      808.40    187.92 o 
 -19   7   5      896.76      673.90    108.25 o 
 -17   7   5      671.22      388.48     86.28 o 
 -15   7   5     1643.20     1548.94    172.47 o 
 -13   7   5     2011.42     1677.58    172.85 o 
 -11   7   5      252.24      180.77     60.58 o 
  -9   7   5    24747.81    25996.69    395.06 o 
  -7   7   5    22708.40    24562.74    456.65 o 
  -5   7   5    26306.52    25837.45    470.81 o 
  -3   7   5    28854.80    28797.57    491.17 o 
  -1   7   5      338.40      339.77     67.79 o 
   1   7   5     8722.87     7816.19    227.73 o 
   3   7   5    35514.92    35206.55    602.87 o 
   5   7   5     1182.43     1333.99    122.90 o 
   7   7   5     1638.83     1941.04    194.73 o 
   9   7   5     8982.05     8810.42    276.43 o 
  11   7   5     2901.57     2814.26    196.78 o 
  13   7   5     2647.78     2564.86    283.65 o 
  15   7   5      457.04      390.88     96.86 o 
  17   7   5     3331.53     3345.67    334.65 o 
  19   7   5     2209.56     1453.42    413.96 o 
 -22   8   5     1501.41     1324.43    572.29 o 
 -20   8   5     6834.26     7395.60    754.81 o 
 -18   8   5      308.08      347.40     94.21 o 
 -16   8   5    10211.65    10420.21    289.87 o 
 -14   8   5     8031.11     8423.67    287.57 o 
 -12   8   5      138.06      273.90     60.59 o 
 -10   8   5    16970.15    18636.46    403.76 o 
  -8   8   5    37901.87    41176.80    641.47 o 
  -6   8   5    11027.68    11454.25    273.35 o 
  -4   8   5     1931.65     1546.94    148.10 o 
  -2   8   5    41297.82    44253.71    725.97 o 
   0   8   5    40945.36    42597.95    700.25 o 
   2   8   5     3470.36     3309.98    170.83 o 
   4   8   5     2180.78     1959.31    152.54 o 
   6   8   5    19420.06    19289.55    414.07 o 
   8   8   5    25500.36    27458.31   1090.85 o 
  10   8   5      382.85      301.99    111.38 o 
  12   8   5     4398.16     4090.75    215.92 o 
  14   8   5     4344.38     4109.27    286.54 o 
  16   8   5     1218.32      937.34    192.79 o 
  18   8   5       85.31      150.89    279.86 o 
 -21   9   5     2324.27     1187.18    491.39 o 
 -19   9   5     3244.55     3247.28    298.74 o 
 -17   9   5     3907.17     3821.98    239.27 o 
 -15   9   5     1708.94     1566.39    140.30 o 
 -13   9   5    25366.83    28982.31    634.34 o 
 -11   9   5    26317.25    28921.20    514.25 o 
  -9   9   5     7447.16     7742.85    250.83 o 
  -7   9   5    25347.77    25643.38    482.91 o 
  -5   9   5    39984.44    42312.49    524.55 o 
  -3   9   5    11408.05    10806.64    262.79 o 
  -1   9   5     7223.97     7072.74    221.94 o 
   1   9   5      275.79      294.72     84.75 o 
   3   9   5    35895.66    37422.27    652.52 o 
   5   9   5      220.20      352.04     68.72 o 
   7   9   5    12769.91    13605.38    302.85 o 
   9   9   5    20475.26    22400.52    850.26 o 
  11   9   5      789.39      573.45    101.59 o 
  13   9   5     3169.01     3214.14    454.10 o 
  15   9   5       98.91       27.66     66.71 o 
  17   9   5      131.33      361.76    149.31 o 
 -20  10   5     4407.91     3359.14    572.03 o 
 -18  10   5        8.90       43.24     75.67 o 
 -16  10   5     8278.88     8180.51    303.34 o 
 -14  10   5     6997.35     7438.70    262.35 o 
 -12  10   5     1896.57     2074.73    181.72 o 
 -10  10   5       32.68      142.01     49.45 o 
  -8  10   5    14755.43    14115.39    336.00 o 
  -6  10   5    14511.72    14863.18    378.59 o 
  -4  10   5    11206.45    10666.69    307.19 o 
  -2  10   5    27565.46    29229.42    570.85 o 
   0  10   5     6749.31     6669.40    241.07 o 
   2  10   5     5262.81     5491.66    223.80 o 
   4  10   5    11663.72    11264.98    319.47 o 
   6  10   5     6757.84     6763.67    243.36 o 
   8  10   5     1188.98      940.27    157.27 o 
  10  10   5     3142.75     1973.77   1183.26 o 
  12  10   5        8.37      351.36    163.90 o 
  14  10   5      184.71     -115.28    162.14 o 
  16  10   5       98.98      143.89    205.38 o 
  18  10   5      120.56      514.31   1105.06 o 
 -19  11   5     3284.09     2826.95    585.76 o 
 -17  11   5     3748.32     3295.62   1578.76 o 
 -15  11   5      308.55      407.54    135.91 o 
 -13  11   5    13642.84    15594.69    422.97 o 
 -11  11   5     1907.59     2461.02    262.09 o 
  -9  11   5        3.14      139.12     55.37 o 
  -7  11   5    29622.52    33536.29    507.99 o 
  -5  11   5     9925.86    10013.50    325.43 o 
  -3  11   5     7369.74     7068.90    248.53 o 
  -1  11   5       16.13      332.82     93.64 o 
   1  11   5      227.20      302.68     99.33 o 
   3  11   5    18000.20    19053.91    409.97 o 
   5  11   5     3290.20     3462.74    166.93 o 
   7  11   5      892.98      609.68    136.64 o 
   9  11   5     6531.00     7926.89    959.36 o 
  11  11   5     6854.44     8597.12    731.34 o 
  13  11   5        3.81      361.70    200.72 o 
  15  11   5     1173.25      960.36    313.51 o 
  17  11   5     1006.05      536.82    201.78 o 
 -18  12   5      499.45      509.40    152.49 o 
 -16  12   5      598.94      346.41    159.45 o 
 -14  12   5     5281.24     5148.17    504.31 o 
 -12  12   5      566.85      650.37     94.93 o 
 -10  12   5      356.62      405.94     78.47 o 
  -8  12   5     1353.21     1157.19    143.83 o 
  -6  12   5    29890.47    31850.35    502.66 o 
  -4  12   5     1370.32     1432.23    135.09 o 
  -2  12   5     9564.47     9693.69    312.65 o 
   0  12   5    13427.96    13905.95    369.21 o 
   2  12   5      791.79      654.37    107.19 o 
   4  12   5     1396.74     1152.79    126.06 o 
   6  12   5     4461.53     4593.63    458.48 o 
   8  12   5     5588.07     5754.03    469.75 o 
  10  12   5       32.36      299.32    174.53 o 
  12  12   5      168.03      136.83    214.63 o 
  14  12   5     1455.22     1377.77    360.90 o 
  16  12   5      503.98      453.59    181.54 o 
 -19  13   5      287.09      229.92    177.20 o 
 -17  13   5      860.56      616.87    197.10 o 
 -15  13   5        4.47      254.56    176.99 o 
 -13  13   5      617.62      611.92    184.28 o 
 -11  13   5     1842.33     1616.74    181.76 o 
  -9  13   5     4425.41     4296.32    223.56 o 
  -7  13   5      338.11      348.04     78.66 o 
  -5  13   5       36.01      249.20     83.73 o 
  -3  13   5     1580.35     1815.74    174.06 o 
  -1  13   5      171.14      193.52    116.79 o 
   1  13   5     1556.94     1321.66    142.94 o 
   3  13   5     5972.06     5990.19    282.75 o 
   5  13   5     7445.66     7614.56    317.30 o 
   7  13   5      210.82     -242.40    242.40 o 
   9  13   5     2349.06     2654.23    369.07 o 
  11  13   5     7077.78     9570.51    849.53 o 
  13  13   5      394.18      425.87    183.34 o 
  15  13   5     1888.66     3018.70    519.71 o 
 -18  14   5      897.70      772.37    375.50 o 
 -16  14   5        5.46      213.13    179.20 o 
 -14  14   5      614.07      692.68    241.49 o 
 -12  14   5      393.58      147.40    239.12 o 
 -10  14   5      328.37      396.78    102.86 o 
  -8  14   5      545.28      355.26     87.11 o 
  -6  14   5    13240.03    14106.28    448.44 o 
  -4  14   5      146.33      548.64    124.29 o 
  -2  14   5      584.15      529.62    113.20 o 
   0  14   5      723.72      952.20    205.24 o 
   2  14   5     4285.11     4512.31    239.39 o 
   4  14   5       26.84      364.88    121.48 o 
   6  14   5      618.58      969.68    229.13 o 
   8  14   5     6614.40     7868.54    704.29 o 
  10  14   5     3047.06     2913.22    421.85 o 
  12  14   5       45.89      127.34    136.23 o 
  14  14   5     2175.36     2178.52    636.16 o 
 -17  15   5       73.05      397.27    138.07 o 
 -15  15   5      362.10      483.21    182.51 o 
 -13  15   5      521.05      738.85    236.66 o 
 -11  15   5     1224.08      995.05    224.84 o 
  -9  15   5       25.76      112.89    112.56 o 
  -7  15   5      230.52      245.24     90.12 o 
  -5  15   5     4432.47     4945.60    284.26 o 
  -3  15   5     3848.87     4638.81    259.29 o 
  -1  15   5     1023.24     1014.81    167.90 o 
   1  15   5     3560.43     3647.96    270.75 o 
   3  15   5      164.60      174.80    114.73 o 
   5  15   5      819.22      393.88    129.44 o 
   7  15   5      199.38      319.17    143.27 o 
   9  15   5      518.49      980.43    286.81 o 
  11  15   5      702.93      455.22    150.26 o 
  13  15   5      685.41      184.46    258.87 o 
 -14  16   5       22.52      320.12    173.19 o 
 -12  16   5      271.16      626.20    232.41 o 
 -10  16   5     1805.26     2166.89    483.61 o 
  -8  16   5      204.70      293.08    120.77 o 
  -6  16   5      684.76      515.61    208.75 o 
  -4  16   5      673.48      509.81    106.07 o 
  -2  16   5      862.11      643.07    120.46 o 
   0  16   5      203.73      112.51     97.48 o 
   2  16   5      163.43      288.67     87.79 o 
   4  16   5     1288.70     1209.90    199.84 o 
   6  16   5        4.24      223.31    227.85 o 
   8  16   5      966.83     1464.64    387.34 o 
  10  16   5      301.02      434.17    197.80 o 
  12  16   5      373.93      317.21    165.11 o 
 -13  17   5      660.23      114.88    283.49 o 
 -11  17   5     1100.72     1050.73    305.92 o 
  -9  17   5      677.45      437.10    169.24 o 
  -7  17   5     1829.00     1809.36    288.43 o 
  -5  17   5     5658.45     6562.46    506.49 o 
  -3  17   5      134.17      205.52     72.95 o 
  -1  17   5      971.13     1144.55    166.97 o 
   1  17   5     6214.71     6467.65    362.13 o 
   3  17   5      352.38      313.43    256.22 o 
   5  17   5       16.98      175.42    193.93 o 
   7  17   5     1441.69     1404.35    421.82 o 
   9  17   5      102.85      447.58    244.12 o 
  11  17   5       57.93       48.81    217.06 o 
 -12  18   5       11.73      245.96    158.17 o 
 -10  18   5      200.52      303.95    205.54 o 
  -8  18   5      951.27      792.81    241.90 o 
  -6  18   5      947.60      854.37    187.36 o 
  -4  18   5       22.32      154.69    141.61 o 
  -2  18   5      969.46     1254.96    248.36 o 
   0  18   5      791.64      508.39    154.21 o 
   2  18   5      320.16      498.22    166.75 o 
   4  18   5       31.24      228.39     95.27 o 
   6  18   5      148.97      833.59    249.50 o 
   8  18   5      177.40      512.49    171.66 o 
  -9  19   5      589.57      511.68    166.64 o 
  -7  19   5      376.67      436.15    153.01 o 
  -5  19   5      318.97      316.97    166.54 o 
  -3  19   5      162.26      187.22    133.32 o 
  -1  19   5      113.11      608.59    197.92 o 
   1  19   5      692.35      673.72    185.17 o 
   3  19   5      103.78     -134.79    234.50 o 
   5  19   5       54.49       91.07    159.27 o 
   7  19   5       44.82      207.96    389.78 o 
  -6  20   5     2046.25     1952.71    355.70 o 
  -4  20   5      226.06      345.08    207.88 o 
  -2  20   5      474.63      518.72    143.35 o 
   0  20   5     1308.88      749.06    246.55 o 
   2  20   5       16.78      127.85    159.47 o 
 -24   0   6        3.28     -259.86    360.45 o 
 -22   0   6      845.37      325.39    161.55 o 
 -20   0   6     5805.71     4043.39    474.75 o 
 -18   0   6     9715.06    11518.56    444.90 o 
 -16   0   6      170.69      335.76    116.48 o 
 -14   0   6     4324.85     4893.40    353.03 o 
 -12   0   6     4301.02     4702.15    219.94 o 
 -10   0   6     1432.35     1491.06    113.99 o 
  -8   0   6      835.88      719.83    224.80 o 
  -6   0   6    26375.67    26987.64    717.61 o 
  -4   0   6     4226.21     4171.61    188.38 o 
  -2   0   6   102448.62    94736.17   1398.98 o 
   0   0   6    35149.27    33376.66    555.93 o 
   2   0   6    36328.66    37787.79    617.39 o 
   4   0   6    58999.89    55063.55    875.00 o 
   6   0   6    61289.78    65052.45   1392.83 o 
   8   0   6    16891.65    18919.41    518.21 o 
  10   0   6    26722.98    27817.83    928.43 o 
  12   0   6    22664.43    25131.74    876.00 o 
  14   0   6    12098.21    12708.13    643.82 o 
  16   0   6     3037.28     3014.57    475.21 o 
  18   0   6        8.76      405.89    173.85 o 
  20   0   6      224.45      214.43    133.20 o 
 -23   1   6       95.92      249.40    180.38 o 
 -21   1   6      212.65      217.87     90.08 o 
 -19   1   6      612.78      571.09    116.53 o 
 -17   1   6      172.67      155.92     47.62 o 
 -15   1   6      244.00      179.24     76.51 o 
 -13   1   6      335.11      240.75    102.57 o 
 -11   1   6     1463.98     1193.72    194.31 o 
  -9   1   6      927.47      778.36    115.33 o 
  -7   1   6    17945.39    15299.64    343.92 o 
  -5   1   6       78.23       87.49     63.65 o 
  -3   1   6      168.69      145.22    105.08 o 
  -1   1   6    12647.84    13266.12    292.69 o 
   1   1   6    18482.32    16097.80    345.85 o 
   3   1   6     1475.85     1444.68    138.63 o 
   5   1   6    49598.77    50749.67    813.85 o 
   7   1   6     6071.92     5918.43    223.07 o 
   9   1   6    15788.39    15704.02    382.51 o 
  11   1   6      115.04      302.69     88.28 o 
  13   1   6       62.54      143.18     68.95 o 
  15   1   6    13877.63    15502.54    451.06 o 
  17   1   6     1318.13     1118.75    194.81 o 
  19   1   6        4.46      246.60    137.77 o 
 -24   2   6      206.64     -126.34    244.77 o 
 -22   2   6       65.27      185.39     80.11 o 
 -20   2   6     5059.87     5292.41    302.83 o 
 -18   2   6     4183.22     4561.79    373.65 o 
 -16   2   6      652.10      525.02     89.55 o 
 -14   2   6     2864.79     2928.00    190.60 o 
 -12   2   6     4236.12     4109.30    173.35 o 
 -10   2   6     2744.91     2481.82    140.13 o 
  -8   2   6    18032.53    20052.25    341.91 o 
  -6   2   6    19916.50    19243.58    341.24 o 
  -4   2   6    21478.04    19888.67    352.35 o 
  -2   2   6    57647.82    54204.83    591.94 o 
   0   2   6     3155.02     3180.42    170.10 o 
   2   2   6    12026.20    10019.99    230.25 o 
   4   2   6    45159.37    45228.74    617.95 o 
   6   2   6       18.07      117.39     78.11 o 
   8   2   6      146.07      238.72     70.55 o 
  10   2   6     7991.90     8168.71    291.97 o 
  12   2   6    14250.06    16541.30    550.47 o 
  14   2   6      111.09      193.39    101.52 o 
  16   2   6     1134.87      809.41    159.26 o 
  18   2   6     1196.21     1062.40    222.21 o 
  20   2   6     1155.27      586.14    172.28 o 
 -23   3   6     2037.19     2046.28    797.35 o 
 -21   3   6     7726.61     8270.22    534.40 o 
 -19   3   6      159.50      132.06     92.41 o 
 -17   3   6     3163.18     3317.80    195.62 o 
 -15   3   6     4197.38     4801.14    413.89 o 
 -13   3   6     7724.46     8809.70    264.78 o 
 -11   3   6     2136.85     1908.55    184.48 o 
  -9   3   6    32516.24    34910.62    666.53 o 
  -7   3   6     4653.15     4562.75    135.40 o 
  -5   3   6    11361.94    10979.14    204.04 o 
  -3   3   6      635.95      292.80     90.51 o 
  -1   3   6    17308.13    15348.89    330.24 o 
   1   3   6     6242.60     5492.16    184.95 o 
   3   3   6     5814.35     5607.46    187.50 o 
   5   3   6     1517.87     1194.29    188.15 o 
   7   3   6      534.17      818.35    107.45 o 
   9   3   6     3150.88     3425.96    202.12 o 
  11   3   6      108.30      256.38     69.06 o 
  13   3   6      112.74      433.14    113.44 o 
  15   3   6      550.43      642.63    148.57 o 
  17   3   6       12.62      343.52    115.21 o 
  19   3   6        4.03      212.56    121.59 o 
 -22   4   6      109.05      111.17    272.63 o 
 -20   4   6     8152.08     9420.08    473.39 o 
 -18   4   6      508.21      359.31     95.33 o 
 -16   4   6     3535.61     3314.11    395.75 o 
 -14   4   6      555.51      606.54     80.90 o 
 -12   4   6    28931.65    32387.29    555.56 o 
 -10   4   6    33169.74    35336.96    461.88 o 
  -8   4   6       63.83      114.60     49.35 o 
  -6   4   6    96201.52    98046.12   1046.11 o 
  -4   4   6    11635.78     9317.23    203.15 o 
  -2   4   6        8.16       56.65     63.53 o 
   0   4   6     8429.93     6948.52    197.78 o 
   2   4   6     4317.44     4061.93    160.39 o 
   4   4   6    11131.61    10782.88    267.93 o 
   6   4   6    15097.01    15070.34    331.75 o 
   8   4   6     1264.74     1738.00    133.05 o 
  10   4   6      756.89      493.88    103.69 o 
  12   4   6     2400.18     2546.53    212.80 o 
  14   4   6     4428.80     4148.64    347.20 o 
  16   4   6        1.92      105.64     89.65 o 
  18   4   6     1241.45     1162.81    227.77 o 
 -23   5   6     3665.40     3297.93    491.23 o 
 -21   5   6     7041.98     4876.04    384.78 o 
 -19   5   6      548.63      437.99    133.51 o 
 -17   5   6    13741.56    15424.14    399.57 o 
 -15   5   6     6725.52     5578.54    605.74 o 
 -13   5   6        5.48      116.21     61.91 o 
 -11   5   6    15171.05    15448.19    356.20 o 
  -9   5   6     5819.83     5039.19    188.16 o 
  -7   5   6     4676.32     4515.69    159.26 o 
  -5   5   6       14.02       86.93     54.65 o 
  -3   5   6    15088.96    14348.06    258.15 o 
  -1   5   6    15273.70    13731.72    296.25 o 
   1   5   6      267.56      187.72     78.31 o 
   3   5   6      109.66      224.44     57.27 o 
   5   5   6     1456.50     1282.70    140.92 o 
   7   5   6     1323.97     1369.61    129.30 o 
   9   5   6     1902.44     1504.68    165.00 o 
  11   5   6       14.54      217.87     64.56 o 
  13   5   6     6144.28     6668.11    338.41 o 
  15   5   6     1607.56     1710.63    214.30 o 
  17   5   6        0.87      264.47     85.12 o 
  19   5   6       25.66      192.44    127.36 o 
 -22   6   6      358.87      201.46    137.02 o 
 -20   6   6     5243.58     4415.01    444.07 o 
 -18   6   6       26.74      129.77     82.62 o 
 -16   6   6      633.58      484.15     81.06 o 
 -14   6   6      272.45      240.45     57.82 o 
 -12   6   6     9157.37     9823.90    275.26 o 
 -10   6   6    27103.16    29634.32    487.95 o 
  -8   6   6      153.40      150.86     65.74 o 
  -6   6   6    12621.73    11811.79    252.40 o 
  -4   6   6     9282.36     8747.21    215.77 o 
  -2   6   6     2174.32     2139.56    127.78 o 
   0   6   6     9935.28    10162.26    245.88 o 
   2   6   6     7160.79     7277.03    218.31 o 
   4   6   6     3195.56     3076.52    175.76 o 
   6   6   6     2463.87     2422.80    162.07 o 
   8   6   6     1645.58     1775.33    201.82 o 
  10   6   6      131.54      160.78     76.02 o 
  12   6   6        4.80      369.11    115.07 o 
  14   6   6       60.49      195.18     91.36 o 
  16   6   6        2.07      189.48    122.20 o 
  18   6   6      178.48      286.47    100.22 o 
 -21   7   6      476.42      410.02    136.74 o 
 -19   7   6     1215.21     1114.96    201.11 o 
 -17   7   6     2088.62     1853.14    166.10 o 
 -15   7   6     1053.03      792.75    100.44 o 
 -13   7   6      284.98      305.53     76.65 o 
 -11   7   6      138.81      212.19     76.58 o 
  -9   7   6      835.58      854.70    102.63 o 
  -7   7   6      736.47      501.64     83.44 o 
  -5   7   6    11000.99    10845.79    265.11 o 
  -3   7   6     5123.10     5708.70    197.21 o 
  -1   7   6     9264.93     9674.21    242.67 o 
   1   7   6     7617.14     6700.27    220.42 o 
   3   7   6      578.73      503.19    118.49 o 
   5   7   6     5943.91     5774.19    218.01 o 
   7   7   6     3852.26     3917.71    193.51 o 
   9   7   6      478.13      458.43     97.52 o 
  11   7   6     4231.84     4282.47    294.96 o 
  13   7   6     7008.36     7337.41    312.89 o 
  15   7   6      646.53      503.88    115.54 o 
  17   7   6      184.08      132.95    130.94 o 
 -22   8   6      183.80      449.22    298.72 o 
 -20   8   6       42.83       19.99    122.83 o 
 -18   8   6       45.90      132.65     75.38 o 
 -16   8   6     4003.74     4640.99    355.89 o 
 -14   8   6     2105.45     1813.43    299.36 o 
 -12   8   6     1703.01     1324.26    138.45 o 
 -10   8   6     2268.01     2243.01    140.41 o 
  -8   8   6      234.52      312.06     87.38 o 
  -6   8   6       24.22      151.85     68.04 o 
  -4   8   6     4872.99     4761.67    194.99 o 
  -2   8   6     1232.49      947.53    112.77 o 
   0   8   6       87.62      228.92     89.98 o 
   2   8   6     4070.02     4741.48    205.12 o 
   4   8   6    38157.00    40299.04    651.53 o 
   6   8   6     7676.71     7312.21    247.03 o 
   8   8   6     5377.62     5456.78    218.37 o 
  10   8   6    22039.21    23357.47    615.97 o 
  12   8   6      880.22      641.88    101.53 o 
  14   8   6     1955.04     1148.75    195.54 o 
  16   8   6     4242.10     4403.04    425.19 o 
  18   8   6      178.24      -77.27    267.25 o 
 -21   9   6       88.20      212.99    220.99 o 
 -19   9   6       27.71       79.34    126.47 o 
 -17   9   6      313.99      235.56     73.77 o 
 -15   9   6      272.06      327.22    114.39 o 
 -13   9   6     2097.31     1829.75    163.63 o 
 -11   9   6     2856.36     2953.70    197.06 o 
  -9   9   6       65.02      175.50     78.81 o 
  -7   9   6    19539.29    21477.68    485.81 o 
  -5   9   6     9883.43    10612.71    308.38 o 
  -3   9   6     2161.41     2252.85    180.22 o 
  -1   9   6     1569.59     1357.91    153.38 o 
   1   9   6    14963.37    14427.03    375.96 o 
   3   9   6      312.10      371.99     68.67 o 
   5   9   6     2153.53     2171.02    145.25 o 
   7   9   6     2434.17     2231.84    167.23 o 
   9   9   6     1943.69     1849.55    202.84 o 
  11   9   6       11.17      208.79     63.83 o 
  13   9   6      751.55      629.23     93.99 o 
  15   9   6      320.18      737.74    248.02 o 
  17   9   6      407.97      117.85    226.40 o 
 -20  10   6       45.37       46.70    958.92 o 
 -18  10   6      225.34      583.17    386.35 o 
 -16  10   6      125.93      123.06     72.31 o 
 -14  10   6     2498.05     2727.54    204.98 o 
 -12  10   6      571.05      289.87     87.76 o 
 -10  10   6       81.17      163.81     71.71 o 
  -8  10   6     4714.89     4846.78    232.04 o 
  -6  10   6      388.15      237.93     77.26 o 
  -4  10   6    23428.58    24633.31    488.76 o 
  -2  10   6      112.30      264.82     75.09 o 
   0  10   6      704.18      757.68    104.91 o 
   2  10   6      364.26      217.90     97.53 o 
   4  10   6      333.37      278.51     71.83 o 
   6  10   6      291.31      437.50     71.89 o 
   8  10   6      350.44      292.68     87.07 o 
  10  10   6     2959.44     2514.30    280.60 o 
  12  10   6      303.72      465.91    177.18 o 
  14  10   6        5.20      267.59    179.50 o 
  16  10   6       22.77      186.31    262.15 o 
 -19  11   6      632.59      295.18    191.05 o 
 -17  11   6      609.10      268.22    225.86 o 
 -15  11   6      464.20      487.00     71.37 o 
 -13  11   6        1.61      224.80     73.51 o 
 -11  11   6      886.11      687.96    106.21 o 
  -9  11   6       62.78       53.84     58.16 o 
  -7  11   6       52.42      342.91     88.91 o 
  -5  11   6     3478.38     3680.80    209.22 o 
  -3  11   6     1167.78      870.82    123.69 o 
  -1  11   6       91.74      194.40     84.34 o 
   1  11   6        9.73      194.43     85.77 o 
   3  11   6       80.11      234.70     81.19 o 
   5  11   6        6.04      227.00     46.98 o 
   7  11   6    11732.72    12831.35    437.03 o 
   9  11   6      109.75      268.59    226.94 o 
  11  11   6     1724.31     1194.54    328.61 o 
  13  11   6     1787.85     1329.86    332.07 o 
  15  11   6      156.50      345.46    137.48 o 
 -18  12   6      188.67      299.29    120.80 o 
 -16  12   6        6.90      -14.89    159.85 o 
 -14  12   6       82.65      281.49     97.05 o 
 -12  12   6       76.33      210.66    107.79 o 
 -10  12   6      728.32      744.64    105.59 o 
  -8  12   6     1181.44      928.38    204.11 o 
  -6  12   6    11931.07    12676.00    413.42 o 
  -4  12   6     2005.07     2032.92    190.07 o 
  -2  12   6     6464.55     6926.67    259.88 o 
   0  12   6     7431.73     7194.46    267.28 o 
   2  12   6     5515.28     5159.13    245.58 o 
   4  12   6     6068.04     6360.10    256.30 o 
   6  12   6     3816.95     3523.67    198.33 o 
   8  12   6      706.76      754.28    246.49 o 
  10  12   6     9184.23    10032.28    626.04 o 
  12  12   6     1121.81     1072.52    366.01 o 
  14  12   6      858.31      914.79    429.99 o 
  16  12   6     2515.28     1678.38    462.43 o 
 -19  13   6      173.26      224.97    167.98 o 
 -17  13   6       55.58      -67.60    211.35 o 
 -15  13   6       26.15      372.29    172.88 o 
 -13  13   6        1.08      183.34     80.24 o 
 -11  13   6     1255.83     1245.79    149.48 o 
  -9  13   6      420.10      405.55     81.61 o 
  -7  13   6     6098.17     6385.53    281.09 o 
  -5  13   6       19.88      268.79     89.69 o 
  -3  13   6     3682.08     3648.74    247.58 o 
  -1  13   6       22.04      177.32    117.28 o 
   1  13   6     4373.96     4309.21    265.20 o 
   3  13   6      125.44      257.75    105.76 o 
   5  13   6      330.44      238.38     95.58 o 
   7  13   6      965.43      876.22    300.53 o 
   9  13   6      664.34     1028.50    254.96 o 
  11  13   6      318.31      313.60    234.72 o 
  13  13   6       11.78       94.29    209.33 o 
  15  13   6      292.60      127.26    170.15 o 
 -18  14   6      108.05      347.55    260.37 o 
 -16  14   6       57.92      261.57    192.50 o 
 -14  14   6     2673.98     2925.27    405.15 o 
 -12  14   6     2781.88     2992.70    342.95 o 
 -10  14   6       20.25      101.78    103.10 o 
  -8  14   6     2479.09     2594.25    232.83 o 
  -6  14   6      459.38      380.51    117.47 o 
  -4  14   6      642.87      367.48    125.43 o 
  -2  14   6      556.21      473.40    110.52 o 
   0  14   6     4684.20     4636.08    293.46 o 
   2  14   6      690.96      598.14    124.56 o 
   4  14   6     2353.07     2062.18    390.44 o 
   6  14   6      141.46      242.44     69.28 o 
   8  14   6      187.73      349.68    188.44 o 
  10  14   6      389.17      505.32    180.67 o 
  12  14   6      958.87      714.53    239.62 o 
  14  14   6      370.36       96.72    256.92 o 
 -15  15   6      865.59      712.50    235.12 o 
 -13  15   6      783.79      436.70    193.43 o 
 -11  15   6      210.00      169.65     98.20 o 
  -9  15   6     1508.88     1189.44    226.01 o 
  -7  15   6      247.79      322.79     76.70 o 
  -5  15   6     3710.89     3625.75    283.91 o 
  -3  15   6     9308.11     9157.87    398.39 o 
  -1  15   6     1520.31     1212.33    173.44 o 
   1  15   6       17.70      175.32    119.75 o 
   3  15   6     2203.31     2493.29    189.53 o 
   5  15   6        4.87       79.43    100.34 o 
   7  15   6     1173.68     1061.06    290.77 o 
   9  15   6      487.38      148.38    194.11 o 
  11  15   6      738.30      592.86    187.39 o 
  13  15   6      110.10      226.71    145.09 o 
 -14  16   6     1092.57      837.74    198.08 o 
 -12  16   6     2363.96     2225.45    397.15 o 
 -10  16   6     3144.18     3058.54    337.06 o 
  -8  16   6      107.09      375.37    139.83 o 
  -6  16   6     4333.38     4462.92    287.42 o 
  -4  16   6     3386.55     3314.39    255.59 o 
  -2  16   6       29.63      401.02    110.80 o 
   0  16   6      309.34      415.25    117.83 o 
   2  16   6     1742.38     1475.65    220.88 o 
   4  16   6     2341.87     2330.75    232.95 o 
   6  16   6      603.76      562.94    213.96 o 
   8  16   6        3.67      265.46    203.11 o 
  10  16   6      798.49      569.16    224.42 o 
 -13  17   6       76.15      246.89    175.49 o 
 -11  17   6        3.05      292.20    285.87 o 
  -9  17   6        5.97      319.51    150.63 o 
  -7  17   6      417.05      339.16    129.34 o 
  -5  17   6        4.72       59.22    127.63 o 
  -3  17   6       70.12      231.67    150.73 o 
  -1  17   6      704.16      652.59    141.97 o 
   1  17   6     1288.21     1145.19    202.83 o 
   3  17   6      203.37      148.58     85.39 o 
   5  17   6      452.63      387.54    142.81 o 
   7  17   6        5.67      190.04    191.87 o 
   9  17   6     1310.47      732.05    294.73 o 
 -12  18   6      103.04      371.12    144.83 o 
 -10  18   6     1505.35     1217.21    338.72 o 
  -8  18   6     2224.30     2400.06    472.75 o 
  -6  18   6      463.89      433.09    145.02 o 
  -4  18   6     2275.62     2270.94    360.04 o 
  -2  18   6      768.29      684.25    168.87 o 
   0  18   6        6.18      156.38    216.30 o 
   2  18   6     2059.28     1655.14    297.11 o 
   4  18   6     2382.41     1987.90    365.16 o 
   6  18   6     2260.29     2037.75    473.08 o 
   8  18   6       18.12      245.23    280.37 o 
  -9  19   6       50.04      197.61    162.78 o 
  -7  19   6      121.58      418.42    164.44 o 
  -5  19   6     4016.05     2905.39    412.16 o 
  -3  19   6     1829.42     1638.27    300.94 o 
  -1  19   6      108.32      148.62    181.21 o 
   1  19   6     4650.12     5109.00    500.99 o 
   3  19   6     1752.01     2418.06    458.51 o 
   5  19   6      896.63      878.96    302.31 o 
  -4  20   6     2635.43     2646.99    339.95 o 
  -2  20   6      497.66      486.91    271.26 o 
   0  20   6        0.08      233.38    140.35 o 
 -23   1   7       15.60      354.86    388.64 o 
 -21   1   7       74.66      269.65     98.61 o 
 -19   1   7      212.48      278.24    102.18 o 
 -17   1   7      129.83      265.06     61.73 o 
 -15   1   7      282.78      288.78     95.02 o 
 -13   1   7     1690.41     1685.10    164.75 o 
 -11   1   7      172.09      227.02     47.01 o 
  -9   1   7    18679.25    20676.61    562.98 o 
  -7   1   7     3025.45     3192.81    146.98 o 
  -5   1   7    13509.09    13330.57    251.27 o 
  -3   1   7    10031.67     9793.93    246.54 o 
  -1   1   7      958.08      609.32     88.54 o 
   1   1   7     4550.47     3935.25    202.11 o 
   3   1   7    13499.13    13438.34    287.20 o 
   5   1   7    26729.37    26990.15    512.90 o 
   7   1   7        1.92      430.14     96.60 o 
   9   1   7     1115.09     1192.44    148.67 o 
  11   1   7     1040.18      984.29    138.53 o 
  13   1   7     2246.80     2109.76    266.70 o 
  15   1   7      110.08      365.03    142.58 o 
  17   1   7       67.35      229.38    146.04 o 
  19   1   7       10.20      116.73    139.73 o 
 -24   2   7       98.92      420.58    200.27 o 
 -22   2   7       97.11       16.52    239.91 o 
 -20   2   7      838.60      598.78    105.00 o 
 -18   2   7      413.46      427.19    154.96 o 
 -16   2   7     1558.89     1411.07    167.56 o 
 -14   2   7    16648.01    18605.00    434.23 o 
 -12   2   7     4126.26     4637.65    188.84 o 
 -10   2   7     1465.30     1628.11    139.81 o 
  -8   2   7     9311.05     9295.98    255.66 o 
  -6   2   7     2482.34     2563.88    104.64 o 
  -4   2   7     8774.89     7322.86    183.69 o 
  -2   2   7      638.31      418.78     61.58 o 
   0   2   7      171.73      127.67     55.81 o 
   2   2   7      153.80      263.64     80.79 o 
   4   2   7     1101.91     1077.78    136.14 o 
   6   2   7     1768.69     1701.68    165.12 o 
   8   2   7     2724.97     3131.11    185.05 o 
  10   2   7     6737.39     5885.67    244.91 o 
  12   2   7     3864.69     4330.89    294.09 o 
  14   2   7      448.49      193.24    161.95 o 
  16   2   7     3242.08     3269.29    325.78 o 
  18   2   7       74.38      328.80    128.72 o 
 -21   3   7      233.40      202.97    117.91 o 
 -19   3   7     1967.72     2370.28    200.80 o 
 -17   3   7      380.15      368.01     55.94 o 
 -15   3   7     2212.34     1966.09    228.01 o 
 -13   3   7    13599.68    14907.13    405.79 o 
 -11   3   7      541.10      470.27     85.85 o 
  -9   3   7    13410.14    14655.43    380.95 o 
  -7   3   7     3736.22     4350.30    140.48 o 
  -5   3   7     3561.32     2798.45    126.08 o 
  -3   3   7     6242.76     5496.88    174.31 o 
  -1   3   7    19251.53    17823.02    341.56 o 
   1   3   7     4282.50     4199.48    180.64 o 
   3   3   7       13.69      298.66     74.45 o 
   5   3   7    26220.59    26608.63    420.52 o 
   7   3   7      176.27      337.18     78.24 o 
   9   3   7      736.06      589.87    102.74 o 
  11   3   7     2598.53     2674.27    228.53 o 
  13   3   7      729.03      839.53    154.18 o 
  15   3   7      217.26      200.79     73.13 o 
  17   3   7      388.75      413.77    142.47 o 
  19   3   7       38.76      321.75    138.69 o 
 -22   4   7      176.68      338.22    197.77 o 
 -20   4   7      396.69      331.73     84.23 o 
 -18   4   7     1349.96     1124.04    122.07 o 
 -16   4   7      533.70      382.69     67.19 o 
 -14   4   7    11299.13    11827.08    327.70 o 
 -12   4   7     1896.48     2231.48    179.44 o 
 -10   4   7      939.60      893.04    134.06 o 
  -8   4   7       88.75      188.80     45.60 o 
  -6   4   7     3689.66     3362.66    141.52 o 
  -4   4   7     4553.70     4801.33    186.34 o 
  -2   4   7    38452.96    38430.56    482.75 o 
   0   4   7     1127.66     1016.88    105.93 o 
   2   4   7      282.52      379.24     81.16 o 
   4   4   7      727.32      706.68    116.05 o 
   6   4   7      369.93      363.76     89.42 o 
   8   4   7     2250.42     2414.67    173.38 o 
  10   4   7        3.75      218.80     72.75 o 
  12   4   7      186.84      181.61    106.16 o 
  14   4   7      717.57      582.38    152.30 o 
  16   4   7     7589.56     8236.01    513.05 o 
  18   4   7        1.22      204.97    142.44 o 
 -23   5   7       52.04      280.01    193.07 o 
 -21   5   7      221.94      137.41    188.81 o 
 -19   5   7     2089.44     1927.32    184.67 o 
 -17   5   7        9.66      116.33    106.13 o 
 -15   5   7     1366.84     1030.35    137.93 o 
 -13   5   7       43.44      185.94     97.03 o 
 -11   5   7    19988.40    21672.75    529.38 o 
  -9   5   7    16107.64    16587.01    287.31 o 
  -7   5   7     5159.66     5317.54    196.06 o 
  -5   5   7    28335.56    29832.25    518.80 o 
  -3   5   7    20087.23    19270.86    331.13 o 
  -1   5   7       13.49       45.13     67.63 o 
   1   5   7        3.53      174.66     78.69 o 
   3   5   7     2063.98     1764.46    149.34 o 
   5   5   7    12408.51    12408.17    336.38 o 
   7   5   7      268.62      189.08    113.69 o 
   9   5   7     2101.63     2144.61    203.77 o 
  11   5   7      515.10      373.81    122.93 o 
  13   5   7       75.96      185.19    110.03 o 
  15   5   7      263.11      465.30    116.71 o 
  17   5   7       88.94      -18.34    162.98 o 
 -22   6   7     2112.75     3413.56    795.57 o 
 -20   6   7     1068.11      829.39    194.33 o 
 -18   6   7       39.20      150.89     91.90 o 
 -16   6   7     4129.96     4120.39    216.81 o 
 -14   6   7      872.54      500.37     90.84 o 
 -12   6   7      618.02      576.28    112.19 o 
 -10   6   7        1.20      126.86     77.80 o 
  -8   6   7     2751.37     2492.70    161.37 o 
  -6   6   7    12092.25    11168.87    253.27 o 
  -4   6   7    11481.65    10664.91    249.38 o 
  -2   6   7    27480.10    28824.65    516.08 o 
   0   6   7    39729.27    39813.62    668.55 o 
   2   6   7    12429.01    10480.24    412.79 o 
   4   6   7     4761.65     5251.48    224.90 o 
   6   6   7    10862.60    10563.22    334.67 o 
   8   6   7    13070.26    13887.17    360.05 o 
  10   6   7      460.76      320.12     82.47 o 
  12   6   7    11231.85    11893.75    587.67 o 
  14   6   7     2224.32     2135.73    373.91 o 
  16   6   7     1039.60      908.44    219.90 o 
  18   6   7        1.41      436.78    244.11 o 
 -21   7   7      370.20      383.99    563.72 o 
 -19   7   7        5.07      124.57     78.96 o 
 -17   7   7      409.28      274.51     85.71 o 
 -15   7   7     6243.10     6764.52    257.95 o 
 -13   7   7      439.29      299.84     78.14 o 
 -11   7   7    14843.89    16091.97    382.43 o 
  -9   7   7    17658.86    17669.49    367.28 o 
  -7   7   7      227.81      181.50     51.70 o 
  -5   7   7    28387.44    29154.81    417.46 o 
  -3   7   7    23368.55    22590.73    451.46 o 
  -1   7   7      627.69      417.43     77.59 o 
   1   7   7     4474.05     4044.11    185.62 o 
   3   7   7    12051.39    12036.95    322.32 o 
   5   7   7      946.27      909.72    135.34 o 
   7   7   7      575.92      567.07     83.72 o 
   9   7   7      165.62      254.82    121.83 o 
  11   7   7     1323.63     1205.11    175.92 o 
  13   7   7      701.80      770.27    129.61 o 
  15   7   7        9.18      146.16    120.61 o 
  17   7   7        5.30      475.31    231.61 o 
 -22   8   7     5840.29     7739.28   1195.26 o 
 -20   8   7     1009.96      588.69    139.43 o 
 -18   8   7      303.76      149.43     97.37 o 
 -16   8   7    20446.24    22747.21    490.13 o 
 -14   8   7     4189.89     4493.02    209.79 o 
 -12   8   7      139.77      258.45     65.62 o 
 -10   8   7     6280.25     6489.15    282.41 o 
  -8   8   7     4852.01     5081.79    206.92 o 
  -6   8   7     3342.90     3232.97    180.61 o 
  -4   8   7     1565.51     1372.76    158.30 o 
  -2   8   7     9097.23    10027.93    277.00 o 
   0   8   7    12571.83    12925.25    305.65 o 
   2   8   7       63.80       90.89     73.80 o 
   4   8   7     4412.37     4547.29    208.18 o 
   6   8   7     5294.12     5065.42    227.93 o 
   8   8   7     1416.13     1209.15    128.88 o 
  10   8   7      326.54      358.24     93.66 o 
  12   8   7     2002.49     2144.21    308.58 o 
  14   8   7      477.59      441.31    134.19 o 
  16   8   7       81.75      192.42    232.61 o 
 -21   9   7     2088.57     1755.36    779.19 o 
 -19   9   7     4023.45     4118.69   1034.73 o 
 -17   9   7      141.69      210.35    106.47 o 
 -15   9   7      519.62      290.64     84.91 o 
 -13   9   7    16508.02    18067.82    496.10 o 
 -11   9   7    15027.94    15323.84    412.00 o 
  -9   9   7     2181.39     2293.15    166.37 o 
  -7   9   7    15691.68    15951.04    416.77 o 
  -5   9   7     5904.61     5456.92    221.89 o 
  -3   9   7      419.73      513.28    112.02 o 
  -1   9   7        2.61      204.04     73.92 o 
   1   9   7     1228.79      904.33     92.15 o 
   3   9   7      244.71      373.93     87.51 o 
   5   9   7      459.86      341.58     76.78 o 
   7   9   7      434.94      504.32     96.16 o 
   9   9   7      113.25      171.38    114.62 o 
  11   9   7     1358.46     1697.21    326.16 o 
  13   9   7     1015.48      769.34    152.83 o 
  15   9   7       17.94      253.49    244.72 o 
  17   9   7        6.68       98.50    180.52 o 
 -20  10   7     1409.14     1522.18    685.07 o 
 -18  10   7      124.13      417.19    124.93 o 
 -16  10   7     6402.58     6599.61    299.64 o 
 -14  10   7     7268.28     7937.47    285.97 o 
 -12  10   7      319.86      442.17     88.27 o 
 -10  10   7    13924.96    14212.67    400.38 o 
  -8  10   7     2563.83     2549.79    243.99 o 
  -6  10   7      823.48      668.76    107.37 o 
  -4  10   7     8601.64     8837.92    302.75 o 
  -2  10   7     4854.81     4868.44    238.95 o 
   0  10   7      188.38      406.50     94.69 o 
   2  10   7     2613.22     2837.23    200.88 o 
   4  10   7      217.92      304.40     86.65 o 
   6  10   7      176.40      321.51     78.78 o 
   8  10   7     1429.21     1352.70    139.65 o 
  10  10   7     2630.19     2693.38    215.60 o 
  12  10   7      606.60      383.59    173.91 o 
  14  10   7      182.28      347.02    216.76 o 
  16  10   7     1199.07     1173.71    344.37 o 
 -19  11   7     7070.11     8602.30   1541.23 o 
 -17  11   7      652.51      687.69    158.44 o 
 -15  11   7      111.73      268.97     76.01 o 
 -13  11   7    14155.03    14459.54    328.17 o 
 -11  11   7      162.83      232.06     83.44 o 
  -9  11   7     2939.90     2729.17    202.36 o 
  -7  11   7     1496.07     1246.04    148.67 o 
  -5  11   7      136.50      327.18     88.15 o 
  -3  11   7     1460.12     1296.73    147.42 o 
  -1  11   7      608.72      611.49    101.05 o 
   1  11   7      937.90      904.76    143.60 o 
   3  11   7      392.24      345.81     72.56 o 
   5  11   7    11152.74    12147.45    418.16 o 
   7  11   7      231.22      220.73     82.81 o 
   9  11   7      481.18      418.40    123.03 o 
  11  11   7      170.60      215.91    229.67 o 
  13  11   7       30.32       75.50    187.66 o 
  15  11   7      255.92      310.27    178.59 o 
 -18  12   7      604.69      602.72    160.60 o 
 -16  12   7      945.25      639.14    168.71 o 
 -14  12   7     3644.05     3431.56    228.80 o 
 -12  12   7     1071.86      725.05    110.10 o 
 -10  12   7     4365.70     4054.27    213.71 o 
  -8  12   7    14235.58    15889.95    445.91 o 
  -6  12   7    19672.86    20485.71    532.72 o 
  -4  12   7      199.70      341.85    110.97 o 
  -2  12   7     8721.20     8217.09    309.48 o 
   0  12   7     4620.57     4885.28    246.69 o 
   2  12   7     2910.61     2920.72    253.14 o 
   4  12   7      233.05      243.32     95.93 o 
   6  12   7     3390.71     3288.94    297.31 o 
   8  12   7     5517.58     5635.95    636.53 o 
  10  12   7     1024.56      715.31    290.92 o 
  12  12   7      180.48     -239.09    239.09 o 
  14  12   7      854.32      519.55    189.08 o 
 -17  13   7      335.47      566.39    166.55 o 
 -15  13   7     3660.86     3815.93    427.39 o 
 -13  13   7     3158.07     3132.78    275.01 o 
 -11  13   7      758.78      537.12    117.67 o 
  -9  13   7     5988.63     6652.05    287.80 o 
  -7  13   7     7526.71     7241.00    343.97 o 
  -5  13   7     1407.45     1729.02    180.61 o 
  -3  13   7    18529.35    19908.93    558.07 o 
  -1  13   7       50.33      216.17     71.45 o 
   1  13   7      443.06      534.67     94.74 o 
   3  13   7     2554.15     3160.56    269.23 o 
   5  13   7    20301.72    22078.07    464.99 o 
   7  13   7        8.47       42.08    125.66 o 
   9  13   7     6507.90     7854.74    761.94 o 
  11  13   7     3836.56     4224.70    509.66 o 
  13  13   7      123.98      552.08    247.93 o 
 -16  14   7       45.38      102.10    433.05 o 
 -14  14   7     2829.59     2590.43    444.76 o 
 -12  14   7     2448.31     2458.58    231.45 o 
 -10  14   7      944.39      876.12    184.66 o 
  -8  14   7      863.73      490.49    113.42 o 
  -6  14   7    14871.47    14844.04    463.98 o 
  -4  14   7    20132.31    20525.49    543.36 o 
  -2  14   7     4208.70     4313.10    265.36 o 
   0  14   7     7471.88     7427.81    395.49 o 
   2  14   7     9494.56     9316.42    365.57 o 
   4  14   7        5.63       49.96    134.40 o 
   6  14   7     7813.54     8450.55    395.53 o 
   8  14   7     3056.60     3143.18    539.80 o 
  10  14   7      122.69      423.70    213.55 o 
  12  14   7      147.54      253.94    236.94 o 
 -15  15   7      581.75      655.03    150.49 o 
 -13  15   7      618.31      231.69    207.66 o 
 -11  15   7     1019.94      952.53    209.21 o 
  -9  15   7     4754.14     4615.97    289.10 o 
  -7  15   7      351.67      284.58    100.94 o 
  -5  15   7     4493.37     4349.51    280.89 o 
  -3  15   7     6179.79     5885.76    307.76 o 
  -1  15   7      634.36      395.39    230.53 o 
   1  15   7     2915.17     3193.06    247.88 o 
   3  15   7      804.04      751.74    230.15 o 
   5  15   7      186.91      313.46     62.83 o 
   7  15   7      285.72      464.82    233.76 o 
   9  15   7       32.78      129.65    203.57 o 
  11  15   7     3233.43     4477.09    753.99 o 
 -14  16   7      879.42      174.10    297.58 o 
 -12  16   7       77.46      353.33    182.35 o 
 -10  16   7      219.55      675.70    185.74 o 
  -8  16   7      666.42      505.14    199.38 o 
  -6  16   7      645.24      473.46    131.24 o 
  -4  16   7     3898.85     4456.63    291.21 o 
  -2  16   7     1783.38     1335.34    307.76 o 
   0  16   7     1528.86     1145.54    245.82 o 
   2  16   7    10883.64    11272.12    474.03 o 
   4  16   7      300.46      397.00    107.61 o 
   6  16   7     1076.45      659.96    255.76 o 
   8  16   7     2989.73     2140.00    688.41 o 
  10  16   7     1977.38     1427.53    406.80 o 
 -13  17   7      758.57      922.83    215.81 o 
 -11  17   7      340.16      126.74    233.35 o 
  -9  17   7      108.93      303.79    138.44 o 
  -7  17   7       72.32      213.22    125.84 o 
  -5  17   7      922.32      859.74    176.86 o 
  -3  17   7      519.08      287.21    165.29 o 
  -1  17   7       81.29      320.48    157.75 o 
   1  17   7      136.09      231.15    119.51 o 
   3  17   7     3889.59     4287.67    484.74 o 
   5  17   7      703.95      541.55    277.23 o 
   7  17   7     3221.30     2827.38    633.14 o 
   9  17   7      773.30      533.59    196.86 o 
 -10  18   7      518.71      274.22    192.30 o 
  -8  18   7       32.30      519.31    122.21 o 
  -6  18   7      640.20      531.23    147.69 o 
  -4  18   7        5.52      107.06    158.33 o 
  -2  18   7      109.38      361.76    111.18 o 
   0  18   7      798.18      628.93    197.71 o 
   2  18   7     2623.19     1888.60    265.44 o 
   4  18   7      591.27      487.65    193.10 o 
   6  18   7      561.04      657.39    228.62 o 
  -9  19   7       33.36      622.44    449.41 o 
  -7  19   7       19.72      214.37    140.48 o 
  -5  19   7        0.21      207.37    254.16 o 
  -3  19   7      443.54      389.49    145.48 o 
  -1  19   7      137.71      472.87    188.14 o 
   1  19   7       42.99      415.44    115.01 o 
   3  19   7        5.17      118.42    173.78 o 
  -2  20   7     1020.96      807.96    388.52 o 
 -24   0   8     3196.75     4829.43    904.54 o 
 -22   0   8        6.92      317.77    307.48 o 
 -20   0   8      749.75      520.19    424.27 o 
 -18   0   8    12169.54    13487.43    511.97 o 
 -16   0   8      360.52       15.06    239.47 o 
 -14   0   8      858.22     1094.43    582.39 o 
 -12   0   8      314.74      146.15    230.52 o 
 -10   0   8    36116.09    38593.45   1086.97 o 
  -8   0   8    71332.65    77013.58   1794.48 o 
  -6   0   8     1629.44     2020.47    151.53 o 
  -4   0   8    26762.00    24636.52    550.95 o 
  -2   0   8     7841.82     6769.12    297.12 o 
   0   0   8     7874.16     8007.93    485.61 o 
   2   0   8      611.57      916.90    164.97 o 
   4   0   8   103528.71   113595.09   2610.85 o 
   6   0   8    56544.53    63504.61   1325.29 o 
   8   0   8     5564.95     5991.07    345.16 o 
  10   0   8     6316.25     7420.77    424.17 o 
  12   0   8     3825.66     4669.07    421.01 o 
  14   0   8      831.43      524.59    196.95 o 
  16   0   8     6611.25     7353.03    632.56 o 
  18   0   8        2.78      135.06    259.04 o 
 -23   1   8      220.87      113.46    248.04 o 
 -21   1   8     4073.77     4769.24    551.65 o 
 -19   1   8    12614.88    15163.90    486.48 o 
 -17   1   8     7939.37     8841.38    386.77 o 
 -15   1   8    10920.22    13009.66    385.34 o 
 -13   1   8    40239.88    47412.94    906.81 o 
 -11   1   8     6166.44     6021.10    189.43 o 
  -9   1   8    26676.08    27354.01    621.01 o 
  -7   1   8    57814.77    58446.51    842.51 o 
  -5   1   8     1197.03      904.22    109.68 o 
  -3   1   8     3688.12     4706.85    205.43 o 
  -1   1   8    26350.66    24199.94    375.03 o 
   1   1   8    25601.40    25886.54    403.26 o 
   3   1   8    13624.00    13307.71    448.99 o 
   5   1   8    21731.19    23314.87    412.00 o 
   7   1   8     2216.62     2309.69    189.37 o 
   9   1   8     5415.33     5374.72    240.82 o 
  11   1   8      439.60      414.41    106.07 o 
  13   1   8      709.05      536.17    122.51 o 
  15   1   8     7630.18     8264.12    620.84 o 
  17   1   8     1891.97     1535.16    406.02 o 
 -24   2   8      403.50      375.46    129.68 o 
 -22   2   8       44.19       66.43    278.29 o 
 -20   2   8      778.60      643.40    124.22 o 
 -18   2   8     5298.33     6260.41    325.25 o 
 -16   2   8      945.93      644.17    122.22 o 
 -14   2   8      734.79      643.71    132.40 o 
 -12   2   8     7869.13     8389.97    262.07 o 
 -10   2   8     8323.53     8204.75    304.97 o 
  -8   2   8    20110.01    21498.23    473.30 o 
  -6   2   8     1346.69     1199.06    111.99 o 
  -4   2   8    87309.09    91733.88    857.52 o 
  -2   2   8    34028.52    33241.27    673.71 o 
   0   2   8      352.40      770.49    102.11 o 
   2   2   8    20334.56    19564.83    436.18 o 
   4   2   8    53529.62    55729.60    633.58 o 
   6   2   8    13230.50    13280.67    345.72 o 
   8   2   8     1880.86     2298.41    181.00 o 
  10   2   8     5539.04     5270.85    371.23 o 
  12   2   8     8097.80     8341.62    413.02 o 
  14   2   8       16.93      235.44     85.51 o 
  16   2   8     2072.35     1557.88    298.82 o 
  18   2   8      169.21      299.07    121.84 o 
 -23   3   8      697.96      949.51    415.31 o 
 -21   3   8     1964.89     1609.28    530.89 o 
 -19   3   8     4202.82     4374.69    362.29 o 
 -17   3   8       68.28      242.00    117.20 o 
 -15   3   8     2079.60     2010.57    213.69 o 
 -13   3   8     2608.02     2821.37    204.01 o 
 -11   3   8     2353.81     2260.70    170.31 o 
  -9   3   8    10465.39    11478.95    285.26 o 
  -7   3   8     5443.71     5345.19    151.16 o 
  -5   3   8    18664.65    18323.09    360.02 o 
  -3   3   8    32071.94    34167.38    568.79 o 
  -1   3   8     6450.85     6456.18    204.86 o 
   1   3   8     9066.03     8385.56    233.76 o 
   3   3   8    14305.64    13512.80    329.38 o 
   5   3   8     7383.37     6924.50    273.04 o 
   7   3   8     2770.00     2354.31    174.21 o 
   9   3   8     1857.64     1673.81    178.24 o 
  11   3   8     1721.02     2012.07    239.17 o 
  13   3   8      782.49      497.25    136.04 o 
  15   3   8      304.30      323.08     98.38 o 
  17   3   8     1158.74      828.54    189.20 o 
 -22   4   8      159.63       57.15    238.33 o 
 -20   4   8     2225.33     2244.95    304.62 o 
 -18   4   8     2162.57     2370.03    247.50 o 
 -16   4   8     3546.05     3502.92    262.81 o 
 -14   4   8     1961.75     1909.90    233.79 o 
 -12   4   8    10880.75    11501.25    361.49 o 
 -10   4   8     2077.00     1921.81    170.24 o 
  -8   4   8       34.71       97.39     30.92 o 
  -6   4   8    10297.36    10905.56    255.50 o 
  -4   4   8    12104.54    11819.15    264.64 o 
  -2   4   8    15109.96    14729.66    310.91 o 
   0   4   8       51.75      140.58     73.99 o 
   2   4   8     2399.61     2632.48    165.28 o 
   4   4   8     3221.60     3445.56    197.36 o 
   6   4   8     5320.50     5069.50    258.68 o 
   8   4   8     9963.52     9765.36    309.09 o 
  10   4   8        3.22      309.08     82.84 o 
  12   4   8    18930.63    19126.41    629.27 o 
  14   4   8     4244.92     5816.83    378.87 o 
  16   4   8      739.26      555.33    172.87 o 
  18   4   8     1081.89      791.17    218.54 o 
 -23   5   8     3671.43     4990.54    653.19 o 
 -21   5   8      437.62      300.28    219.12 o 
 -19   5   8      978.11      883.70    129.62 o 
 -17   5   8    14385.79    16147.84    519.53 o 
 -15   5   8        5.74      282.20     82.72 o 
 -13   5   8     3060.29     3211.81    229.19 o 
 -11   5   8        8.69      115.58     77.34 o 
  -9   5   8      510.03      373.14     56.31 o 
  -7   5   8     2221.22     2249.44    161.65 o 
  -5   5   8     4834.36     4673.11    204.79 o 
  -3   5   8     6214.98     5784.72    204.38 o 
  -1   5   8     4714.69     4822.19    198.86 o 
   1   5   8     3276.12     3285.94    173.88 o 
   3   5   8     8522.94     8254.31    250.84 o 
   5   5   8       47.33      168.92     67.62 o 
   7   5   8    12821.09    12742.45    355.40 o 
   9   5   8      181.57      294.34    124.70 o 
  11   5   8     1795.57     1511.79    231.21 o 
  13   5   8      139.77      198.58    177.43 o 
  15   5   8       14.17      201.53     94.53 o 
  17   5   8     1903.54     1767.65    255.51 o 
 -22   6   8      374.23      581.47    236.29 o 
 -20   6   8      710.65      514.56    143.93 o 
 -18   6   8     2824.82     2874.74    263.92 o 
 -16   6   8      855.80      854.13    140.65 o 
 -14   6   8      244.18       34.90     72.90 o 
 -12   6   8     2771.27     2470.13    160.45 o 
 -10   6   8     2020.81     2122.29    237.22 o 
  -8   6   8      875.61      829.29    102.37 o 
  -6   6   8     1602.20     1406.33    149.12 o 
  -4   6   8     5755.34     6056.48    206.87 o 
  -2   6   8      248.39      323.67     83.21 o 
   0   6   8     8159.23     7591.86    236.92 o 
   2   6   8      836.32      897.39    103.66 o 
   4   6   8      398.97      396.00     71.88 o 
   6   6   8      273.52      319.22     89.95 o 
   8   6   8        9.27       19.18    105.45 o 
  10   6   8      974.80      731.33    309.37 o 
  12   6   8     2676.04     2923.31    281.84 o 
  14   6   8     1756.83     1631.00    277.98 o 
  16   6   8      259.46      440.66    139.69 o 
 -21   7   8       82.93      234.86    250.14 o 
 -19   7   8     1707.50     1451.04    540.55 o 
 -17   7   8      578.81      377.97     70.09 o 
 -15   7   8     1730.84     1471.06    140.73 o 
 -13   7   8     4015.23     3936.67    192.99 o 
 -11   7   8     6615.82     7164.05    282.88 o 
  -9   7   8     5972.02     6888.42    266.41 o 
  -7   7   8    11732.60    11607.14    307.31 o 
  -5   7   8       84.10      132.90     73.16 o 
  -3   7   8     7702.45     8139.53    246.95 o 
  -1   7   8    13570.97    13663.96    313.08 o 
   1   7   8     9026.46     8147.06    296.25 o 
   3   7   8     4571.27     4332.75    209.31 o 
   5   7   8      699.91      740.16    137.15 o 
   7   7   8     1594.67     1656.02    176.64 o 
   9   7   8      336.23      475.28    132.73 o 
  11   7   8      141.65      433.33    594.23 o 
  13   7   8     1579.51     1525.05    299.94 o 
  15   7   8      160.66      218.02    110.72 o 
  17   7   8       91.27      196.02    134.50 o 
 -22   8   8      133.62      697.27    355.87 o 
 -20   8   8      283.94      215.41    162.77 o 
 -18   8   8       11.34      208.86    176.59 o 
 -16   8   8      951.43      644.00    169.23 o 
 -14   8   8     3500.49     3199.67    216.94 o 
 -12   8   8     1393.64     1501.57    123.64 o 
 -10   8   8     8005.39     8194.05    261.51 o 
  -8   8   8     2482.47     2310.41    188.36 o 
  -6   8   8     3539.43     3937.14    199.38 o 
  -4   8   8    17663.42    17728.44    398.12 o 
  -2   8   8     3568.50     3331.51    197.60 o 
   0   8   8     2127.23     2623.44    166.60 o 
   2   8   8     9379.36     9375.20    302.01 o 
   4   8   8    13477.29    12940.09    383.68 o 
   6   8   8      391.38      332.40     81.19 o 
   8   8   8    18807.79    20190.59    633.23 o 
  10   8   8     5375.09     6328.23    312.08 o 
  12   8   8     1102.86      744.24    157.63 o 
  14   8   8      209.33      281.10    183.63 o 
  16   8   8       74.61       74.94    362.25 o 
 -19   9   8     3225.83     3805.87    344.73 o 
 -17   9   8      507.66      341.82     94.46 o 
 -15   9   8     1407.76      888.89    106.01 o 
 -13   9   8    11036.49    12009.66    372.40 o 
 -11   9   8      678.07      518.62     95.08 o 
  -9   9   8     1827.22     1598.95    164.19 o 
  -7   9   8     2941.24     2941.76    215.29 o 
  -5   9   8      121.16      264.78     89.14 o 
  -3   9   8     1647.69     1665.36    154.75 o 
  -1   9   8      334.15      387.69     73.92 o 
   1   9   8      131.43      184.49     86.08 o 
   3   9   8      139.62      198.30     96.17 o 
   5   9   8     1032.20      825.46    102.51 o 
   7   9   8     1560.85     1985.43    214.71 o 
   9   9   8      365.76      364.88    109.30 o 
  11   9   8       66.54      174.62    111.73 o 
  13   9   8      234.71      241.23    141.88 o 
  15   9   8        0.95      319.03    205.27 o 
 -20  10   8      125.01      137.93    241.95 o 
 -18  10   8      516.48      339.28     95.77 o 
 -16  10   8       71.32      160.37     60.38 o 
 -14  10   8     1162.91      911.91    175.71 o 
 -12  10   8       19.87      285.19     96.59 o 
 -10  10   8     7097.57     6946.30    271.69 o 
  -8  10   8      351.49      331.81     80.54 o 
  -6  10   8       73.19      387.02    126.66 o 
  -4  10   8        2.61      295.88     82.38 o 
  -2  10   8      586.97      789.43    124.63 o 
   0  10   8     5255.06     5802.71    290.96 o 
   2  10   8       60.66      191.46     88.17 o 
   4  10   8      998.85      730.25    112.82 o 
   6  10   8     1227.76     1024.92    142.05 o 
   8  10   8      556.77      577.40    126.50 o 
  10  10   8       37.92      180.42    113.03 o 
  12  10   8      114.92      118.78    187.59 o 
  14  10   8        5.26      131.74    291.99 o 
 -19  11   8     1883.56     1947.17   1006.08 o 
 -17  11   8      833.94      569.00    162.47 o 
 -15  11   8      105.99       64.25     72.30 o 
 -13  11   8     1241.62     1175.40    135.90 o 
 -11  11   8     5567.82     5502.23    238.78 o 
  -9  11   8      275.32      465.34     74.29 o 
  -7  11   8      178.16      350.95     68.43 o 
  -5  11   8     1946.11     1818.05    209.44 o 
  -3  11   8        3.86      321.38    101.40 o 
  -1  11   8      178.57      323.68     82.46 o 
   1  11   8     3491.95     3248.32    229.59 o 
   3  11   8       93.63      341.27    145.83 o 
   5  11   8     1303.83     1407.15    171.92 o 
   7  11   8        4.91      160.36    139.45 o 
   9  11   8     2436.86     2736.22    244.62 o 
  11  11   8     1545.42     1338.06    309.65 o 
  13  11   8       89.32      394.68    174.41 o 
  15  11   8      301.37      452.74    245.08 o 
 -18  12   8      300.85      145.55    370.73 o 
 -16  12   8      163.25      346.87    138.45 o 
 -14  12   8       78.31      133.96     63.76 o 
 -12  12   8      336.75      303.41    105.33 o 
 -10  12   8     2921.71     2912.19    244.68 o 
  -8  12   8      331.33      298.45     77.30 o 
  -6  12   8     1153.63      907.61    131.71 o 
  -4  12   8     9055.83     9361.66    347.34 o 
  -2  12   8      209.89      370.06     84.37 o 
   0  12   8       15.15      285.77     73.52 o 
   2  12   8      914.17      985.32    141.80 o 
   4  12   8     9685.86     9381.98    382.77 o 
   6  12   8       33.49      176.15    160.05 o 
   8  12   8     3046.99     3313.92    238.11 o 
  10  12   8     1357.47      742.25    262.05 o 
  12  12   8      251.75      598.99    205.43 o 
  14  12   8       73.31      186.19    153.70 o 
 -17  13   8     1076.22      886.07    287.70 o 
 -15  13   8     1606.27     1121.23    174.41 o 
 -13  13   8     1781.19     2166.29    296.49 o 
 -11  13   8       19.64      196.44    103.04 o 
  -9  13   8      630.53      534.41    112.03 o 
  -7  13   8      187.26      274.82     82.05 o 
  -5  13   8      166.38      305.28     90.01 o 
  -3  13   8     2623.35     2712.75    217.96 o 
  -1  13   8      134.91      322.41     90.42 o 
   1  13   8      675.53      411.08    103.22 o 
   3  13   8     3081.28     2788.02    223.10 o 
   5  13   8     1032.88     1119.74    191.94 o 
   7  13   8     1132.38      970.91    160.53 o 
   9  13   8      299.94      243.41    215.24 o 
  11  13   8      375.36      420.87    173.76 o 
  13  13   8       72.35      360.89    213.39 o 
 -16  14   8      759.59      599.92    251.35 o 
 -14  14   8     1165.58      484.66    289.09 o 
 -12  14   8     1118.24      837.88    165.33 o 
 -10  14   8     1087.37     1103.91    189.32 o 
  -8  14   8      664.03      416.71    129.21 o 
  -6  14   8     4021.19     3915.61    281.90 o 
  -4  14   8        3.08      148.53    129.36 o 
  -2  14   8     2820.47     2748.32    229.10 o 
   0  14   8     4485.86     4673.26    326.06 o 
   2  14   8     4996.30     4969.05    360.47 o 
   4  14   8      873.97      759.25    120.52 o 
   6  14   8     1383.58     1503.26    212.26 o 
   8  14   8       53.42      289.42    203.62 o 
  10  14   8       17.60      197.05    196.75 o 
  12  14   8      544.71      461.09    193.64 o 
 -15  15   8     1578.22      416.26    290.15 o 
 -13  15   8      235.07      270.92    132.43 o 
 -11  15   8       32.41      271.54    103.83 o 
  -9  15   8      165.97      267.13    109.78 o 
  -7  15   8      294.88      204.67     96.76 o 
  -5  15   8       44.54      220.13    112.45 o 
  -3  15   8      980.67      747.33    146.31 o 
  -1  15   8       74.40       58.73    131.97 o 
   1  15   8        1.65      214.52    111.59 o 
   3  15   8       37.20      180.85    223.52 o 
   5  15   8     1774.36     1699.59    381.28 o 
   7  15   8      264.55      454.02    297.51 o 
   9  15   8     2319.05     1928.96    438.63 o 
  11  15   8     2353.46     1668.07    365.59 o 
 -14  16   8      262.03      337.82    166.70 o 
 -12  16   8       14.36      351.45    152.45 o 
 -10  16   8      137.44      308.28     99.99 o 
  -8  16   8        8.70      199.26    105.26 o 
  -6  16   8      630.19      484.62    130.66 o 
  -4  16   8      289.92      401.70     93.26 o 
  -2  16   8     2828.63     2854.87    291.45 o 
   0  16   8      218.69      262.36    105.75 o 
   2  16   8      475.85      369.06    117.26 o 
   4  16   8     1465.80      946.24    394.20 o 
   6  16   8      111.92      482.23    181.39 o 
   8  16   8      217.19       14.48    391.92 o 
 -13  17   8      620.82      369.08    158.75 o 
 -11  17   8     1086.08     1121.39    571.72 o 
  -9  17   8      478.32      346.34    164.62 o 
  -7  17   8     2615.50     2162.70    522.73 o 
  -5  17   8     1930.73     1171.08    297.67 o 
  -3  17   8      148.68      231.53     94.12 o 
  -1  17   8        3.73      273.45     89.78 o 
   1  17   8     7168.55     7512.70    469.53 o 
   3  17   8     5268.26     6141.41    719.85 o 
   5  17   8      209.10      541.03    296.84 o 
   7  17   8      950.77      655.16    186.98 o 
 -10  18   8     8076.91     8047.95    889.53 o 
  -8  18   8      398.28      285.88    164.79 o 
  -6  18   8     3620.23     3428.45    448.76 o 
  -4  18   8     6373.32     7850.68    660.94 o 
  -2  18   8       34.43      356.53    154.77 o 
   0  18   8      816.73      623.01    192.68 o 
   2  18   8     2481.57     2274.02    300.36 o 
   4  18   8      967.80      391.69    202.50 o 
   6  18   8        9.09       83.05    169.93 o 
  -7  19   8     1135.12      541.94    410.30 o 
  -5  19   8     1638.17     1409.00    277.18 o 
  -3  19   8      121.17      174.20    205.94 o 
  -1  19   8     3131.41     3694.61    394.38 o 
   1  19   8     4329.36     5515.19    607.55 o 
 -23   1   9       93.22       77.18    219.09 o 
 -21   1   9      531.69      969.10    521.84 o 
 -19   1   9     2639.81     2997.95    426.94 o 
 -17   1   9       68.43      328.42    123.30 o 
 -15   1   9     3012.71     3090.73    328.12 o 
 -13   1   9     3600.66     3726.26    305.56 o 
 -11   1   9     2799.49     2719.50    157.86 o 
  -9   1   9      647.95      654.94    134.71 o 
  -7   1   9     1406.78     1283.44    131.24 o 
  -5   1   9     2217.71     2813.80    152.81 o 
  -3   1   9    26992.64    29272.41    778.84 o 
  -1   1   9     6739.12     6925.78    234.91 o 
   1   1   9     3030.64     3153.26    167.08 o 
   3   1   9     2137.18     2384.95    214.36 o 
   5   1   9        1.23      205.19     88.50 o 
   7   1   9     2856.62     3294.21    213.39 o 
   9   1   9     1638.35     1495.66    168.85 o 
  11   1   9        5.82       27.20     94.58 o 
  13   1   9      117.46      116.53    149.09 o 
  15   1   9        0.77      323.58    272.50 o 
  17   1   9      162.15      425.02    127.85 o 
 -22   2   9        7.23      144.27    133.45 o 
 -20   2   9       94.31      135.88     52.31 o 
 -18   2   9      180.82      257.50    141.37 o 
 -16   2   9     1039.56      884.38    152.76 o 
 -12   2   9       31.67      159.25    133.47 o 
 -10   2   9    13758.79    14519.21    352.61 o 
  -8   2   9     5490.80     5424.44    164.14 o 
  -6   2   9     2157.91     2526.63    142.19 o 
  -4   2   9     2580.17     3015.44    208.06 o 
  -2   2   9      319.59      344.85     88.32 o 
   0   2   9     4034.70     3748.12    176.00 o 
   2   2   9     4787.49     4912.96    220.91 o 
   4   2   9     7684.26     7236.50    279.09 o 
   6   2   9     1315.09     1265.67    160.40 o 
   8   2   9    17048.83    16891.16    410.48 o 
  10   2   9      991.19      810.13    181.92 o 
  12   2   9       61.18      130.14     94.17 o 
  14   2   9     3183.47     3207.19    314.11 o 
  16   2   9     3489.12     3921.02    424.94 o 
  18   2   9       24.08      253.75    112.63 o 
 -23   3   9      387.23      609.84    503.33 o 
 -21   3   9      386.12      246.13    128.43 o 
 -19   3   9     1300.35      867.57    161.85 o 
 -17   3   9      426.88      327.74    147.54 o 
 -15   3   9     1667.29     1498.39    224.07 o 
 -13   3   9      591.99      493.80     95.23 o 
 -11   3   9     1766.96     2064.42    144.69 o 
  -9   3   9     2954.38     2996.04    189.18 o 
  -7   3   9     5732.25     5360.19    187.73 o 
  -5   3   9      352.67      239.41     66.34 o 
  -3   3   9    48000.54    50022.39    793.56 o 
  -1   3   9     3257.92     3064.03    170.18 o 
   1   3   9     2385.34     1792.94    169.94 o 
   3   3   9       16.15       60.96     80.47 o 
   5   3   9     9535.28     9706.99    309.06 o 
   7   3   9     1383.87     1364.06    175.56 o 
   9   3   9     4994.44     5163.97    264.43 o 
  11   3   9      250.57      462.40    150.47 o 
  13   3   9     2324.86     2576.29    281.87 o 
  15   3   9      244.47      402.74    134.96 o 
  17   3   9      127.98      224.53    262.82 o 
 -22   4   9      647.88      481.22    557.05 o 
 -20   4   9     1289.70      704.92    159.81 o 
 -18   4   9      666.01      424.53    102.75 o 
 -16   4   9     1136.19     1461.97    186.98 o 
 -14   4   9    14310.64    15735.40    762.91 o 
 -12   4   9     9825.55    10545.27    334.58 o 
 -10   4   9      195.16      245.87     84.05 o 
  -8   4   9     6462.47     6483.75    247.43 o 
  -6   4   9      474.58      412.14     86.87 o 
  -4   4   9     2422.00     2438.13    166.16 o 
  -2   4   9      378.27      379.84     82.45 o 
   0   4   9        8.56      174.51     71.98 o 
   2   4   9      521.76      450.27     81.89 o 
   4   4   9        3.52      384.34    112.89 o 
   6   4   9      124.90      159.15    106.01 o 
   8   4   9      590.63      628.82    114.55 o 
  10   4   9      181.28      351.97     97.36 o 
  12   4   9       85.76      282.94    160.85 o 
  14   4   9      624.73      632.10    166.93 o 
  16   4   9       94.48      268.12    134.57 o 
 -23   5   9     1404.95      867.53    337.39 o 
 -21   5   9      668.31      321.02    173.64 o 
 -19   5   9     2324.50     2369.93    316.25 o 
 -17   5   9     1894.11     1768.99    218.44 o 
 -15   5   9       16.83      227.51    112.21 o 
 -13   5   9      179.96      367.50    112.60 o 
 -11   5   9    14832.29    16294.75    444.37 o 
  -9   5   9      398.59      362.82     72.89 o 
  -7   5   9     2780.93     2944.34    171.94 o 
  -5   5   9      692.28     1174.10    135.82 o 
  -3   5   9    16411.91    16041.45    321.32 o 
  -1   5   9      436.74      523.61    441.44 o 
   1   5   9     2762.22     2635.88    195.47 o 
   3   5   9     3195.07     3356.02    188.55 o 
   5   5   9       41.97      322.11     81.87 o 
   7   5   9     1245.95     1024.29    125.10 o 
   9   5   9       75.30      344.88    113.69 o 
  11   5   9      317.22      386.97     92.25 o 
  13   5   9     3368.48     3866.10    321.59 o 
  15   5   9      523.15      464.57    121.10 o 
  17   5   9        1.35       70.84    169.37 o 
 -22   6   9     2198.51     1480.26    704.13 o 
 -20   6   9      942.37      899.13    371.01 o 
 -18   6   9       21.93      283.77     79.63 o 
 -16   6   9     1806.15     1806.25    208.62 o 
 -14   6   9     9222.93     9903.07    392.67 o 
 -10   6   9     2912.61     2883.30    151.26 o 
  -8   6   9    12877.15    13558.69    347.56 o 
  -6   6   9     4851.73     4534.35    202.85 o 
  -4   6   9        6.94       95.44     76.19 o 
  -2   6   9     8959.26     9005.74    267.50 o 
   0   6   9     3539.43     3038.92    178.48 o 
   2   6   9     3042.81     3154.39    215.32 o 
   4   6   9     4024.29     4188.28    221.25 o 
   6   6   9     8397.38     7920.80    275.09 o 
   8   6   9     2181.59     2167.39    255.85 o 
  10   6   9     1615.00     1711.79    240.09 o 
  12   6   9       88.59      367.46    130.21 o 
  14   6   9      896.83      814.06    176.80 o 
  16   6   9     1044.50      633.59    200.29 o 
 -21   7   9      450.44      417.02    198.43 o 
 -19   7   9     3631.98     4371.55    375.21 o 
 -17   7   9    11199.94    13577.54    448.78 o 
 -15   7   9     2991.74     2986.57    244.55 o 
 -13   7   9     5032.81     5088.89    390.85 o 
 -11   7   9    22754.26    22720.62   1355.67 o 
  -9   7   9     3440.63     3691.83    242.99 o 
  -7   7   9     3940.38     4257.59    205.41 o 
  -5   7   9     3124.18     2807.70    168.01 o 
  -3   7   9    12245.75    12525.29    335.61 o 
  -1   7   9     6302.72     6640.91    254.57 o 
   1   7   9     3366.55     3095.91    193.50 o 
   3   7   9     2250.31     2237.26    168.91 o 
   5   7   9       12.97      251.33     71.43 o 
   7   7   9     1304.30      924.77    153.61 o 
   9   7   9     1270.76     1277.78    221.09 o 
  11   7   9        9.63      156.46    201.50 o 
  13   7   9     2629.90     3302.55    317.14 o 
  15   7   9     1504.22     1157.98    210.78 o 
 -22   8   9     1525.09     1122.10    693.08 o 
 -20   8   9       24.22     -123.45    249.95 o 
 -18   8   9      334.89      421.93    120.03 o 
 -16   8   9      950.38      692.49     99.83 o 
 -14   8   9      221.92      387.00     64.95 o 
 -12   8   9      201.64      271.91     74.43 o 
 -10   8   9     1235.26      824.15    118.73 o 
  -8   8   9     1356.78     1378.53    180.63 o 
  -6   8   9    10778.95    10766.97    334.24 o 
  -4   8   9     1430.20     1280.82    147.52 o 
  -2   8   9      835.22      868.34    146.64 o 
   0   8   9     6573.30     6150.15    251.44 o 
   2   8   9     1154.48      948.90    151.89 o 
   4   8   9      104.56      223.81    105.82 o 
   6   8   9     5642.56     6005.51    341.30 o 
   8   8   9     1090.51      978.62    173.16 o 
  10   8   9       24.95       68.44     92.07 o 
  12   8   9     1728.47     1655.84    323.48 o 
  14   8   9      718.89      622.33    205.32 o 
  16   8   9      127.92      140.57    185.01 o 
 -21   9   9       98.76      133.25    248.04 o 
 -19   9   9     1804.74     1439.11    364.82 o 
 -17   9   9     1021.64      710.53    129.26 o 
 -15   9   9        3.53      212.63     79.34 o 
 -13   9   9        3.61      133.99     50.55 o 
 -11   9   9      365.70      349.21    106.19 o 
  -9   9   9      275.11      281.16     69.26 o 
  -7   9   9     3778.48     3852.65    200.10 o 
  -5   9   9     1218.59     1356.43    146.73 o 
  -3   9   9     6970.58     7374.91    269.60 o 
  -1   9   9     6640.25     6580.48    259.01 o 
   1   9   9     1557.97     1586.13    242.89 o 
   3   9   9      289.97      342.26     96.50 o 
   5   9   9     8997.58     8986.60    406.70 o 
   7   9   9    10759.66    10661.54    423.79 o 
   9   9   9      129.06      167.70    164.33 o 
  11   9   9     3383.40     4142.22    345.42 o 
  13   9   9     4091.50     4790.08    461.86 o 
  15   9   9       98.77      441.31    173.94 o 
 -20  10   9      285.44      342.54    368.07 o 
 -18  10   9      155.87      111.62    116.54 o 
 -16  10   9       42.53      157.56     72.48 o 
 -14  10   9      395.34      392.68     90.85 o 
 -12  10   9     1946.59     2082.04    174.06 o 
 -10  10   9     3866.42     4122.56    245.27 o 
  -8  10   9      127.73      302.77     88.37 o 
  -6  10   9     1564.87     1475.26    136.87 o 
  -4  10   9     2887.98     3382.16    230.78 o 
  -2  10   9     1248.70      676.88    114.14 o 
   0  10   9      703.72      511.19     85.71 o 
   2  10   9       89.33      200.91     68.41 o 
   4  10   9     8461.40     7830.89    400.52 o 
   6  10   9      582.19      382.40    121.14 o 
   8  10   9     4708.75     4760.96    329.81 o 
  10  10   9     5639.73     7308.76    517.20 o 
  12  10   9        2.29      165.36    154.32 o 
  14  10   9      586.88      815.54    261.30 o 
 -19  11   9      725.25      469.42    274.72 o 
 -17  11   9       35.87      333.74    101.45 o 
 -15  11   9       29.74      207.98    122.01 o 
 -13  11   9      393.91      454.68    103.12 o 
 -11  11   9     2672.71     2646.41    247.82 o 
  -9  11   9      786.36      592.22    108.26 o 
  -7  11   9     9967.17    10199.55    346.13 o 
  -5  11   9     3785.87     3608.23    243.14 o 
  -3  11   9     4329.54     4585.16    268.76 o 
  -1  11   9     5386.27     5600.66    267.04 o 
   1  11   9      460.61      551.16    121.70 o 
   3  11   9     2187.04     2745.28    253.90 o 
   5  11   9    13453.81    14200.81    488.08 o 
   7  11   9     2087.94     2159.97    232.08 o 
   9  11   9      141.24      334.75    101.71 o 
  11  11   9      823.53      482.11    267.54 o 
  13  11   9      632.97      526.61    181.85 o 
 -18  12   9     1784.87     1546.18    660.69 o 
 -16  12   9      154.13       92.28    121.47 o 
 -14  12   9    16465.81    17057.47   1212.58 o 
 -12  12   9     4684.75     4744.40    258.50 o 
 -10  12   9     8919.90     8296.55    324.39 o 
  -8  12   9     5407.77     5261.07    295.93 o 
  -6  12   9     1127.32      969.38    148.45 o 
  -4  12   9      175.66      239.42    134.48 o 
  -2  12   9     2695.61     2788.37    239.75 o 
   0  12   9     1094.87      980.54    169.38 o 
   2  12   9        9.43      125.43    107.07 o 
   4  12   9     2670.90     2992.13    317.58 o 
   6  12   9        9.37      117.09     93.50 o 
   8  12   9     1533.25     1507.35    203.61 o 
  10  12   9      902.66      977.35    282.87 o 
  12  12   9      302.90      135.90    166.60 o 
 -17  13   9     1286.14     1058.86    426.74 o 
 -15  13   9     2095.21     1834.52    263.40 o 
 -13  13   9      677.53      549.63    119.27 o 
 -11  13   9    16142.36    17540.56    483.14 o 
  -9  13   9    19093.03    19073.46    562.90 o 
  -7  13   9     1914.11     1582.35    193.64 o 
  -5  13   9      293.55      353.47     97.72 o 
  -3  13   9    20459.06    20888.58    552.43 o 
  -1  13   9     1754.68     1702.78    183.18 o 
   1  13   9    10035.86     9633.44    382.58 o 
   3  13   9     6062.48     6261.45    310.53 o 
   5  13   9      659.33      821.21    149.56 o 
   7  13   9      108.64      173.84     76.22 o 
   9  13   9      263.77      568.09    209.90 o 
  11  13   9      232.39      439.44    170.84 o 
 -16  14   9      153.22      572.69    201.89 o 
 -14  14   9     3942.55     3815.38    397.21 o 
 -12  14   9     1711.15     1479.14    314.34 o 
 -10  14   9        0.30      221.27     82.45 o 
  -8  14   9     5674.21     5874.17    330.87 o 
  -6  14   9     1173.19      796.61    137.89 o 
  -4  14   9     2781.03     2526.86    250.95 o 
  -2  14   9     4021.22     3439.48    335.28 o 
   0  14   9    17347.30    18523.39    535.97 o 
   2  14   9     1485.00     1543.92    204.29 o 
   4  14   9      675.88      584.29    117.34 o 
   6  14   9     3826.48     3693.14    484.24 o 
   8  14   9     1523.93      864.84    334.35 o 
  10  14   9      684.73      476.86    272.46 o 
 -15  15   9     3503.31     3599.38    418.33 o 
 -13  15   9      363.33      228.25    126.18 o 
 -11  15   9     6798.07     7843.79    436.55 o 
  -9  15   9     2501.63     2446.69    291.17 o 
  -7  15   9       12.35     -120.22    171.02 o 
  -5  15   9     2614.69     2820.58    265.56 o 
  -3  15   9     5520.90     5059.37    377.48 o 
  -1  15   9       22.63      208.05    110.84 o 
   1  15   9       11.49       72.32    135.42 o 
   3  15   9       97.71      333.36    106.35 o 
   5  15   9      157.51      351.57    127.75 o 
   7  15   9      614.78      837.28    250.87 o 
   9  15   9      388.15      290.28    182.62 o 
 -14  16   9       13.36      262.37    158.56 o 
 -12  16   9      394.51      486.57    171.71 o 
 -10  16   9      410.44      495.12    141.46 o 
  -8  16   9      108.73      187.15     68.13 o 
  -6  16   9     1731.01     1225.69    200.09 o 
  -4  16   9     5143.24     5529.27    372.43 o 
  -2  16   9      590.24      267.47    155.20 o 
   0  16   9     3179.10     3029.08    347.35 o 
   2  16   9     3351.39     3777.76    323.08 o 
   4  16   9       77.37      306.61    123.71 o 
   6  16   9     3162.73     1855.03    862.47 o 
   8  16   9      403.49      417.72    207.40 o 
 -11  17   9        3.77      198.11    200.19 o 
  -9  17   9       66.88      239.66    161.77 o 
  -7  17   9      947.57      824.34    163.11 o 
  -5  17   9      324.19      317.04    117.19 o 
  -3  17   9       91.82      136.88    144.82 o 
  -1  17   9      233.04      166.89    179.34 o 
   1  17   9     1857.44     1970.94    310.09 o 
   3  17   9      294.28      185.91    199.65 o 
   5  17   9        4.21      890.20    306.00 o 
 -10  18   9       13.82     -148.98    308.63 o 
  -8  18   9      154.45      273.70    121.78 o 
  -6  18   9      154.75      349.15    203.47 o 
  -4  18   9     1307.95      954.49    228.87 o 
  -2  18   9      928.26      762.52    372.66 o 
   0  18   9      161.52       92.47    253.95 o 
   2  18   9      969.43     1332.21    623.12 o 
   4  18   9      412.83      292.19    206.54 o 
  -5  19   9      555.72      534.56    195.42 o 
  -3  19   9       99.17      593.79    173.02 o 
  -1  19   9      534.51      392.12    162.25 o 
 -22   0  10      679.82      588.30    421.03 o 
 -20   0  10      779.93      749.09    489.61 o 
 -18   0  10      945.99     1009.70    393.98 o 
 -16   0  10     3044.91     3991.85    637.07 o 
 -14   0  10     1878.21     2153.39    496.82 o 
 -12   0  10      929.81      483.07    240.04 o 
 -10   0  10    58615.57    66125.10   1577.06 o 
  -8   0  10     2353.08     2272.43    226.02 o 
  -6   0  10       48.01        7.93     83.24 o 
  -4   0  10    15652.39    15574.08    736.61 o 
  -2   0  10     3362.43     2674.60    230.91 o 
   0   0  10      334.06      563.79    154.42 o 
   2   0  10    15467.38    17116.54    531.63 o 
   4   0  10      106.61      223.32    125.72 o 
   6   0  10       20.19      104.76    130.18 o 
   8   0  10        2.05      131.41    133.98 o 
  10   0  10     2437.05     2726.25    636.74 o 
  12   0  10      353.70      249.75    244.06 o 
  14   0  10     3725.54     3237.76    572.87 o 
  16   0  10      884.24      996.71    346.27 o 
 -23   1  10       97.45      324.43    233.05 o 
 -21   1  10    11707.49    14845.81   1215.94 o 
 -19   1  10     3297.11     4872.09    658.92 o 
 -17   1  10      289.64      235.07     90.93 o 
 -15   1  10    27798.57    32401.36   1024.54 o 
 -13   1  10    28226.86    31556.41    817.27 o 
 -11   1  10      134.17      242.33    101.05 o 
  -9   1  10     7139.50     7251.38    177.12 o 
  -7   1  10    23681.12    26386.77    352.17 o 
  -5   1  10      504.84      653.81     87.02 o 
  -3   1  10     3688.83     3493.76    214.48 o 
  -1   1  10     1201.36     1285.41    132.22 o 
   1   1  10     1193.30     1109.58    128.57 o 
   3   1  10       55.91      245.20     91.54 o 
   5   1  10     4224.37     4351.15    224.70 o 
   7   1  10      638.28      441.27     98.07 o 
   9   1  10      939.95      901.29    206.80 o 
  11   1  10     2439.34     2834.46    290.00 o 
  13   1  10        5.91      237.76    132.83 o 
  15   1  10      500.46      504.53    182.80 o 
  17   1  10      628.28      401.40     79.30 o 
 -22   2  10      411.39      654.44    265.00 o 
 -20   2  10      697.77      166.27    251.52 o 
 -18   2  10     4650.28     5690.08    447.96 o 
 -16   2  10      920.85      705.80    253.90 o 
 -14   2  10      506.40      312.47     76.85 o 
 -12   2  10      680.13      384.84    128.86 o 
 -10   2  10    17428.80    17515.78    483.78 o 
  -8   2  10      242.99      208.24     99.33 o 
  -6   2  10     2104.87     2942.76    252.27 o 
  -4   2  10    10283.05    10321.11    265.04 o 
  -2   2  10     3904.44     3573.41    201.84 o 
   0   2  10     2412.99     2205.96    175.75 o 
   2   2  10     3043.58     2890.55    191.33 o 
   4   2  10    13906.62    12746.55    380.61 o 
   6   2  10     8806.73     8867.37    335.08 o 
   8   2  10     1333.73     1137.10    160.61 o 
  10   2  10       33.75      278.27     92.92 o 
  12   2  10      692.21      638.03    168.38 o 
  14   2  10      784.39      669.38    216.58 o 
  16   2  10       64.07      141.18    155.08 o 
 -23   3  10        3.28      124.97    248.55 o 
 -21   3  10      819.48      616.20    314.68 o 
 -19   3  10     5297.68     5551.80    574.47 o 
 -17   3  10     1048.78      589.83    140.02 o 
 -15   3  10       13.47      229.71    140.61 o 
 -13   3  10    16665.70    18508.15    438.66 o 
 -11   3  10    37322.04    40566.84    816.27 o 
  -9   3  10     2322.47     2628.13    164.36 o 
  -7   3  10    29733.31    30092.27    516.01 o 
  -5   3  10    68462.89    70310.98    740.99 o 
  -3   3  10     1888.03     1550.49    146.68 o 
  -1   3  10     3450.25     3850.45    283.62 o 
   1   3  10    32009.77    33141.65    590.64 o 
   3   3  10    26765.17    27490.74    546.66 o 
   5   3  10      938.27      781.53    127.52 o 
   7   3  10    10142.64    10369.05    372.37 o 
   9   3  10       37.80      107.54    139.80 o 
  11   3  10     1285.37     1038.58    174.03 o 
  13   3  10      789.33      294.19    224.19 o 
  15   3  10     2288.07     2350.47    343.53 o 
  17   3  10      692.89      427.54    339.37 o 
 -22   4  10      453.26      760.90    423.69 o 
 -20   4  10      131.21      268.06     98.28 o 
 -18   4  10    11142.99    11204.04    412.92 o 
 -16   4  10      799.02      576.60    138.31 o 
 -14   4  10        4.52      103.37     88.76 o 
 -12   4  10     4124.91     4194.96    227.16 o 
 -10   4  10      162.55      311.83     85.80 o 
  -8   4  10     1962.57     2068.14    155.24 o 
  -6   4  10     2758.50     2928.59    197.23 o 
  -4   4  10     1459.05     1370.50    142.64 o 
  -2   4  10     2504.25     2658.66    188.13 o 
   0   4  10     9208.07     9339.67    291.16 o 
   2   4  10     1623.62     1507.43    147.84 o 
   4   4  10     5306.29     5572.06    268.85 o 
   6   4  10    21089.77    21047.62    439.60 o 
   8   4  10      683.47      638.80    160.57 o 
  10   4  10     1135.11      831.90    139.09 o 
  12   4  10     1203.85     1095.99    216.33 o 
  14   4  10     2119.40     2127.15    298.46 o 
  16   4  10      229.72      317.84    200.56 o 
 -23   5  10      504.22      208.80    463.32 o 
 -21   5  10       31.51      203.85    298.53 o 
 -19   5  10      678.55      316.29    128.74 o 
 -17   5  10     2779.57     2034.83    226.00 o 
 -15   5  10      570.93      625.07    110.95 o 
 -13   5  10     1891.78     1479.43    175.76 o 
 -11   5  10     7327.16     7240.72    306.73 o 
  -9   5  10     1675.70     1552.49    150.62 o 
  -7   5  10     7489.14     7469.82    247.49 o 
  -5   5  10     9126.96     8523.20    267.68 o 
  -3   5  10     3139.35     3000.85    191.34 o 
  -1   5  10        4.35      268.72     76.46 o 
   1   5  10    22329.50    22740.02    474.99 o 
   3   5  10     1748.02     1842.28    157.89 o 
   5   5  10     1343.26     1151.01    159.39 o 
   7   5  10     4414.43     4380.95    350.10 o 
   9   5  10      161.46      346.01     99.17 o 
  11   5  10     1163.90     1211.83    214.09 o 
  13   5  10      151.34      353.82    111.24 o 
  15   5  10       14.12      402.70    192.95 o 
 -22   6  10      613.24      559.83    246.52 o 
 -20   6  10        6.04      -18.30    135.43 o 
 -18   6  10     2088.78     2305.03    229.86 o 
 -16   6  10     4354.22     4479.95    307.42 o 
 -14   6  10       40.14      256.10     90.73 o 
 -12   6  10     7559.40     7651.46    338.15 o 
 -10   6  10     1197.59     1008.03    100.05 o 
  -8   6  10      150.42      245.89    102.21 o 
  -6   6  10      420.30      361.33     75.69 o 
  -4   6  10      140.67      264.58     82.43 o 
  -2   6  10      363.88      417.65    110.98 o 
   0   6  10     1707.63     1732.93    158.77 o 
   2   6  10     5025.39     4765.62    271.84 o 
   4   6  10      373.49      354.64     84.58 o 
   6   6  10     1560.92     1616.27    179.61 o 
   8   6  10      512.03      502.80     95.21 o 
  10   6  10        5.38       78.63    130.22 o 
  12   6  10      143.97      243.70     96.08 o 
  14   6  10     3291.32     3413.25    447.86 o 
  16   6  10      124.77      212.39    166.47 o 
 -21   7  10      677.14      647.39    258.67 o 
 -19   7  10      665.61      533.71    144.72 o 
 -17   7  10       74.56      191.46     79.48 o 
 -15   7  10     3112.73     3080.84    261.88 o 
 -13   7  10     4448.42     4563.89    212.08 o 
 -11   7  10      719.59      597.91     86.07 o 
  -9   7  10     6686.83     6139.30    236.58 o 
  -7   7  10     2649.02     2572.52    173.10 o 
  -5   7  10        9.05      118.02     87.80 o 
  -3   7  10     3127.10     2763.98    179.61 o 
  -1   7  10      687.53      555.48     98.86 o 
   1   7  10     4161.01     3997.95    218.70 o 
   3   7  10     4045.38     3991.59    230.29 o 
   5   7  10      180.85      286.15     87.00 o 
   7   7  10      785.71      909.62    171.19 o 
   9   7  10      147.03      215.54    139.40 o 
  11   7  10     1428.17     1339.90    271.29 o 
  13   7  10     1494.81      926.15    230.17 o 
  15   7  10      370.55      516.78    188.44 o 
 -20   8  10      239.77       97.16    318.91 o 
 -18   8  10     1825.57     1334.02    236.21 o 
 -16   8  10       31.42      147.39    145.50 o 
 -14   8  10      609.37      481.57     88.49 o 
 -12   8  10      272.67      288.40     63.04 o 
 -10   8  10     3112.03     2620.54    188.10 o 
  -8   8  10        7.05      182.33     72.60 o 
  -6   8  10     3270.46     3334.80    207.31 o 
  -4   8  10     2202.52     2337.02    197.77 o 
  -2   8  10     4154.35     4009.13    226.75 o 
   0   8  10     1741.78     1909.97    173.08 o 
   2   8  10     7425.72     6513.87    263.16 o 
   4   8  10       90.30      431.06    105.81 o 
   6   8  10    17791.57    19280.13    680.52 o 
   8   8  10      215.19      183.70    113.01 o 
  10   8  10     2482.37     2534.05    295.42 o 
  12   8  10      183.61      381.11    130.73 o 
  14   8  10       32.48      422.06    148.80 o 
 -21   9  10      953.15      921.31    563.15 o 
 -19   9  10     3009.39     2821.08    491.17 o 
 -17   9  10      273.76      285.92     82.75 o 
 -15   9  10     5007.14     5334.61    251.45 o 
 -13   9  10     7152.24     7241.63    300.04 o 
 -11   9  10      293.13      324.78     96.38 o 
  -9   9  10     8429.69     8351.62    351.92 o 
  -7   9  10     1396.74     1349.46    159.93 o 
  -5   9  10     2562.00     2364.43    200.77 o 
  -3   9  10     3218.99     2934.01    243.72 o 
  -1   9  10      381.83      263.99     97.78 o 
   1   9  10     4341.47     4269.38    244.45 o 
   3   9  10      472.41      564.53    130.79 o 
   5   9  10     7292.38     8413.32    418.56 o 
   7   9  10      527.19      362.83     89.72 o 
   9   9  10     2281.07     2845.50    400.72 o 
  11   9  10      442.74      483.98    154.42 o 
  13   9  10        7.92      498.16    242.64 o 
 -20  10  10      482.72      455.26    150.79 o 
 -18  10  10       47.48      -48.66    281.38 o 
 -16  10  10      217.81      176.98     83.92 o 
 -14  10  10     2819.42     2413.04    170.61 o 
 -12  10  10     2461.18     2762.97    212.82 o 
 -10  10  10       35.95      163.80     65.24 o 
  -8  10  10      873.82      752.30    112.57 o 
  -6  10  10     2843.39     2610.04    208.64 o 
  -4  10  10     4523.75     4889.40    260.21 o 
  -2  10  10       15.55      257.05     80.81 o 
   0  10  10      133.06      281.44     97.29 o 
   2  10  10      513.72      265.12     91.99 o 
   4  10  10      154.08      190.61    115.15 o 
   6  10  10      474.09      385.76    111.28 o 
   8  10  10        3.44      187.41    126.69 o 
  10  10  10     1304.36     1210.47    203.27 o 
  12  10  10      142.17      432.53    187.33 o 
  14  10  10       85.00      100.14    239.32 o 
 -19  11  10     1108.57      647.73    375.69 o 
 -17  11  10      177.65      350.54    104.71 o 
 -15  11  10      537.88      424.20    104.50 o 
 -13  11  10     5442.48     5066.64    402.78 o 
 -11  11  10     2436.18     2389.78    196.27 o 
  -9  11  10      488.43      617.72    139.70 o 
  -7  11  10     1659.23     1510.78    147.49 o 
  -5  11  10     2056.65     1962.75    260.78 o 
  -3  11  10      198.99      423.18     85.64 o 
  -1  11  10     4300.93     5196.03    287.17 o 
   1  11  10     3324.85     3629.58    251.55 o 
   3  11  10     2734.46     2265.43    386.91 o 
   5  11  10      586.44      561.82    125.22 o 
   7  11  10     1867.03     1855.41    204.59 o 
   9  11  10       18.35      562.17    257.54 o 
  11  11  10        0.05      593.65    221.73 o 
  13  11  10        1.04      254.04    166.02 o 
 -18  12  10        1.32      408.78    175.79 o 
 -16  12  10      102.81      324.55    105.99 o 
 -14  12  10       95.94      233.25    107.45 o 
 -12  12  10     2541.06     1901.17    313.90 o 
 -10  12  10      968.51      582.46    127.38 o 
  -8  12  10     1117.26      776.21    137.88 o 
  -6  12  10     5069.82     4770.17    246.38 o 
  -4  12  10      644.39      683.96    134.59 o 
  -2  12  10     1306.34      657.36    119.06 o 
   0  12  10     2719.44     3328.73    242.12 o 
   2  12  10      185.10       41.89     91.83 o 
   4  12  10     1025.21      659.29    134.75 o 
   6  12  10     1180.70     1199.68    197.69 o 
   8  12  10      368.83      355.40    118.14 o 
  10  12  10      190.77      513.88    221.61 o 
  12  12  10      376.50      175.41    204.34 o 
 -17  13  10      303.22      493.03    388.45 o 
 -15  13  10     1578.15     1929.17    225.44 o 
 -13  13  10     2543.57     2397.35    242.96 o 
 -11  13  10        6.77       30.47     85.90 o 
  -9  13  10      388.07      460.64    127.93 o 
  -7  13  10     1188.08      909.77    179.85 o 
  -5  13  10      335.79      189.23    101.93 o 
  -3  13  10      464.92      360.50     93.54 o 
  -1  13  10      621.57      480.74    189.76 o 
   1  13  10     1682.95     1450.20    229.68 o 
   3  13  10     1680.96     1428.35    239.52 o 
   5  13  10     1810.31     1747.99    235.71 o 
   7  13  10       96.22      192.64     76.35 o 
   9  13  10     2043.78     1680.82    415.25 o 
  11  13  10       91.75      269.60    227.17 o 
 -16  14  10      252.65      344.13    237.51 o 
 -14  14  10     5243.61     5205.90    544.41 o 
 -12  14  10     4575.33     4896.54    376.21 o 
 -10  14  10      115.20      275.71     92.58 o 
  -8  14  10     4292.49     4737.59    301.84 o 
  -6  14  10      196.07      239.45    111.73 o 
  -4  14  10       72.78      104.29    129.94 o 
  -2  14  10     9428.61     9295.52    422.19 o 
   0  14  10      753.98      618.63    130.12 o 
   2  14  10      146.35      177.58    119.53 o 
   4  14  10     1543.98     1285.16    186.41 o 
   6  14  10      606.65      531.45    147.93 o 
   8  14  10      199.68      455.33    181.92 o 
  10  14  10       47.94      337.25    181.89 o 
 -15  15  10       18.21      541.81    325.01 o 
 -13  15  10       43.72      180.74    234.88 o 
 -11  15  10        1.70      126.22    138.43 o 
  -9  15  10     1125.42      868.21    168.80 o 
  -7  15  10     1341.94     1222.03    232.70 o 
  -5  15  10     1926.12     1605.11    264.67 o 
  -3  15  10     1338.44     1121.44    220.87 o 
  -1  15  10      514.29      521.89    150.80 o 
   1  15  10     2010.83     1971.67    253.48 o 
   3  15  10     3794.76     4059.09    327.47 o 
   5  15  10      378.70      367.04    106.29 o 
   7  15  10     1923.12     1559.67    383.90 o 
   9  15  10     3268.23     3410.85    511.47 o 
 -12  16  10      482.88      528.81    193.00 o 
 -10  16  10        3.23      168.64    150.64 o 
  -8  16  10      943.92      864.57    205.65 o 
  -6  16  10      270.99      390.27    100.41 o 
  -4  16  10      299.14      378.20    146.17 o 
  -2  16  10     4901.85     5431.67    446.78 o 
   0  16  10     1948.49     1787.04    265.57 o 
   2  16  10        4.29      418.19    133.88 o 
   4  16  10     3123.96     3631.84    565.19 o 
   6  16  10     1457.85     1473.27    427.56 o 
 -11  17  10      864.55     1139.08    211.77 o 
  -9  17  10       13.65      317.89    249.57 o 
  -7  17  10     2030.19     1946.93    407.08 o 
  -5  17  10     2991.26     3249.37    444.91 o 
  -3  17  10      816.80      735.39    188.31 o 
  -1  17  10       35.52      325.41    196.94 o 
   1  17  10     1545.96     1863.02    386.73 o 
   3  17  10      350.40      391.19    227.81 o 
   5  17  10     1657.34     1937.88    329.44 o 
  -8  18  10       84.33      661.97    154.72 o 
  -6  18  10       97.96      438.32    187.00 o 
  -4  18  10      431.55      385.89    127.53 o 
  -2  18  10        8.83      296.22    125.10 o 
   0  18  10      326.72      320.48    271.35 o 
   2  18  10      208.23      295.69    386.81 o 
 -23   1  11        0.07      120.02    258.33 o 
 -21   1  11       78.28      339.14    190.11 o 
 -19   1  11      125.51      330.31    350.16 o 
 -17   1  11       58.56       92.49    414.93 o 
 -15   1  11        1.26      161.23    108.16 o 
 -13   1  11     7159.94     8393.61    507.52 o 
 -11   1  11        7.27       93.80     95.62 o 
  -9   1  11     7331.77     8357.36    274.14 o 
  -7   1  11     2184.25     2211.60    155.84 o 
  -5   1  11      520.09      456.42     90.26 o 
  -3   1  11       16.87      157.86     76.60 o 
  -1   1  11     1022.45     1305.61    130.12 o 
   1   1  11      832.92      676.24    125.50 o 
   3   1  11    13608.12    13214.67    395.06 o 
   5   1  11      242.80      433.64    111.20 o 
   7   1  11      111.56      415.93    112.47 o 
   9   1  11       17.79      141.39    105.54 o 
  11   1  11      228.96      414.98    142.99 o 
  13   1  11      239.79      457.98    120.10 o 
  15   1  11        4.91      151.37    159.94 o 
 -22   2  11       86.15      285.78    163.71 o 
 -20   2  11      369.39       54.43    481.42 o 
 -18   2  11      152.45      231.41    229.87 o 
 -16   2  11     1735.16     1716.87    425.51 o 
 -14   2  11     1644.08     1147.17    206.19 o 
 -12   2  11     7274.87     7416.35    306.74 o 
 -10   2  11      224.78      144.95    193.60 o 
  -8   2  11      174.93      178.80    111.41 o 
  -6   2  11      384.99      222.02     81.97 o 
  -4   2  11       37.33       50.77     85.80 o 
  -2   2  11     1544.17     1453.72    164.56 o 
   0   2  11      433.30      443.01     97.26 o 
   2   2  11      121.86      149.84    154.26 o 
   4   2  11      287.49      420.55    149.67 o 
   6   2  11     1289.89     1277.32    154.87 o 
   8   2  11     1492.61     1405.07    176.10 o 
  10   2  11       70.89       22.12    187.46 o 
  12   2  11      471.97      574.33    134.90 o 
  14   2  11      117.97      160.79    104.73 o 
  16   2  11      399.76      518.53    209.65 o 
 -23   3  11        0.61      112.78    236.23 o 
 -21   3  11      576.41      472.88    260.31 o 
 -19   3  11      759.77      224.63    276.81 o 
 -17   3  11      429.38      236.18    134.92 o 
 -15   3  11       57.03      111.66     86.53 o 
 -13   3  11    34330.96    37891.27    910.80 o 
 -11   3  11      956.95     1137.00    148.06 o 
  -9   3  11    11338.25    11408.98    278.12 o 
  -7   3  11       65.63      218.91     67.00 o 
  -5   3  11      370.42      361.57     82.14 o 
  -3   3  11     6123.14     6264.73    248.00 o 
  -1   3  11     1688.98     1406.50    143.95 o 
   1   3  11     4719.86     5075.62    245.38 o 
   3   3  11      894.13      995.42    157.65 o 
   5   3  11      578.80      494.63    111.58 o 
   7   3  11     5211.08     5437.47    313.09 o 
   9   3  11      178.95      214.77    149.12 o 
  11   3  11      292.18      329.57     96.74 o 
  13   3  11       87.09      176.71    180.09 o 
  15   3  11       62.89      207.87    137.93 o 
 -22   4  11      139.12      363.95    271.07 o 
 -20   4  11     1484.54     1390.10    546.09 o 
 -18   4  11      278.56      305.83    135.07 o 
 -16   4  11        9.98       98.04     78.60 o 
 -14   4  11      667.83      613.00    115.27 o 
 -12   4  11      143.69      236.28     96.17 o 
 -10   4  11      583.01      499.01     82.28 o 
  -8   4  11      135.17      260.78     82.20 o 
  -6   4  11      548.84      391.80     63.14 o 
  -4   4  11    19456.40    19660.17    440.85 o 
  -2   4  11    31998.32    33526.77    602.11 o 
   0   4  11      192.88       87.96     71.54 o 
   2   4  11     7401.85     7291.45    280.09 o 
   4   4  11     8610.97     8551.11    371.84 o 
   6   4  11      148.85      253.80     95.82 o 
   8   4  11     3315.53     3401.03    285.85 o 
  10   4  11     3994.43     4703.62    332.71 o 
  12   4  11     1162.56      772.65    165.06 o 
  14   4  11       10.46      186.86    188.27 o 
 -21   5  11        2.50      317.39    408.83 o 
 -19   5  11     1195.14     1151.66    208.24 o 
 -17   5  11    10021.32    11153.76    456.41 o 
 -15   5  11     1395.92     1202.28    250.63 o 
 -13   5  11     1852.09     2150.69    242.41 o 
 -11   5  11      747.51      669.77    140.69 o 
  -9   5  11       95.59      102.59     68.47 o 
  -7   5  11      512.72      523.09     92.02 o 
  -5   5  11      257.49      383.13    103.24 o 
  -3   5  11     4881.22     5104.29    237.27 o 
  -1   5  11     3779.30     4169.29    207.26 o 
   1   5  11       72.41      381.57     84.76 o 
   3   5  11     6830.31     6295.89    286.53 o 
   5   5  11      130.50      379.28    109.22 o 
   7   5  11     4647.07     4971.73    324.40 o 
   9   5  11      704.27      756.91    166.70 o 
  11   5  11     2290.01     2660.47    332.19 o 
  13   5  11     3235.82     3466.96    338.24 o 
  15   5  11      898.03      469.69    226.48 o 
 -22   6  11      799.37      884.35    451.13 o 
 -20   6  11      710.47      560.82    175.76 o 
 -18   6  11       53.87      317.58    181.60 o 
 -16   6  11      222.96      174.78    104.52 o 
 -14   6  11     1841.50     1548.07    199.05 o 
 -12   6  11     4024.18     4516.57    304.43 o 
 -10   6  11      658.94      538.60     91.65 o 
  -8   6  11     5156.55     5484.36    224.53 o 
  -6   6  11     2235.10     2455.19    288.15 o 
  -4   6  11     2081.35     2233.69    202.70 o 
  -2   6  11     1497.39     1683.59    164.17 o 
   0   6  11       36.86      200.82     89.95 o 
   2   6  11     1547.85     1119.02    175.05 o 
   4   6  11      392.34      299.43     72.34 o 
   6   6  11      502.42      805.39    179.30 o 
   8   6  11     1818.78     1620.15    328.74 o 
  10   6  11     1254.66      909.74    175.03 o 
  12   6  11     4160.98     3943.34    342.64 o 
  14   6  11     2191.77     1979.88    449.97 o 
 -21   7  11       54.08      338.08    192.36 o 
 -19   7  11     4878.08     5337.48    895.79 o 
 -17   7  11    11030.21    12214.56    455.72 o 
 -15   7  11       16.00      209.13     71.67 o 
 -13   7  11    21845.06    23586.33    768.68 o 
 -11   7  11       14.66      166.22    101.83 o 
  -9   7  11     1804.48     1498.07    146.63 o 
  -7   7  11     1003.96      781.49    131.95 o 
  -5   7  11      360.69      467.29     96.12 o 
  -3   7  11     2154.38     2419.90    207.22 o 
  -1   7  11     1631.92     1394.59    161.38 o 
   1   7  11     7422.41     7658.44    280.11 o 
   3   7  11     1763.99     1808.97    172.54 o 
   5   7  11     5791.45     5286.78    359.53 o 
   7   7  11     9389.11    10116.38    452.06 o 
   9   7  11      505.81      516.79    114.55 o 
  11   7  11      685.29      568.94    182.43 o 
  13   7  11     2066.75     1897.33    339.54 o 
 -20   8  11       33.12      665.26    413.79 o 
 -18   8  11       83.64      104.95     83.33 o 
 -16   8  11     1331.38      877.65    192.32 o 
 -14   8  11      249.12      245.19    123.96 o 
 -12   8  11    12656.92    12578.06    580.27 o 
 -10   8  11     4120.52     3568.54    235.47 o 
  -8   8  11       14.57      241.38     84.44 o 
  -6   8  11     4782.67     4537.70    315.21 o 
  -4   8  11     1797.57     1493.62    174.55 o 
  -2   8  11      125.94      252.20    104.23 o 
   0   8  11       23.89      150.93     82.64 o 
   2   8  11     1898.85     1423.43    280.87 o 
   4   8  11      703.93      691.49    133.72 o 
   6   8  11     2168.05     2447.04    263.21 o 
   8   8  11     1209.43     1440.35    240.09 o 
  10   8  11       11.91      128.42    122.78 o 
  12   8  11     1731.59     1300.88    234.36 o 
  14   8  11      336.05      152.69    213.14 o 
 -19   9  11       35.53      192.26    290.15 o 
 -17   9  11      330.39      347.95    137.81 o 
 -15   9  11      816.21      655.46    180.52 o 
 -13   9  11     2181.81     2806.30    287.11 o 
 -11   9  11      385.48      343.57     96.32 o 
  -9   9  11     5583.44     6121.62    250.07 o 
  -7   9  11     1124.33      948.13    145.65 o 
  -5   9  11     5120.93     4547.55    276.35 o 
  -3   9  11      406.63      377.97     86.12 o 
  -1   9  11     7969.52     7612.32    306.18 o 
   1   9  11      572.64      595.90     93.19 o 
   3   9  11     3328.59     3758.17    305.05 o 
   5   9  11     4266.47     4209.78    295.50 o 
   7   9  11     4424.51     5184.35    327.73 o 
   9   9  11      654.04      587.07    141.14 o 
  11   9  11      330.61      460.79    127.44 o 
  13   9  11     1575.36     1331.16    356.87 o 
 -20  10  11      208.31      340.46    205.60 o 
 -18  10  11     1222.67      885.55    238.21 o 
 -16  10  11        1.42      178.62     67.49 o 
 -14  10  11       31.25      149.28     73.62 o 
 -12  10  11     3974.20     3401.94    238.66 o 
 -10  10  11     4710.26     4516.59    224.38 o 
  -8  10  11     2268.87     1988.29    164.70 o 
  -6  10  11     1387.51     1475.21    166.81 o 
  -4  10  11     8634.57     8106.05    317.63 o 
  -2  10  11     2963.33     2615.57    215.72 o 
   0  10  11       92.37      437.90     97.56 o 
   2  10  11    12766.58    13068.04    497.39 o 
   4  10  11    14253.42    13408.47    441.62 o 
   6  10  11     3354.83     3008.77    263.69 o 
   8  10  11     4511.33     5053.99    364.95 o 
  10  10  11     2829.43     2924.40    350.42 o 
  12  10  11      422.35      379.57    216.53 o 
 -19  11  11      328.10      -83.44    462.56 o 
 -17  11  11       96.44       90.50    383.31 o 
 -15  11  11     3142.50     3587.20    418.90 o 
 -13  11  11     4062.12     3892.58    234.84 o 
 -11  11  11     4326.35     4405.02    271.24 o 
  -9  11  11    16768.65    17426.87    419.61 o 
  -7  11  11      165.01      193.68     59.02 o 
  -5  11  11      945.06      700.11    110.58 o 
  -3  11  11     8268.00     7767.04    349.27 o 
  -1  11  11    11823.06    11595.30    438.12 o 
   1  11  11       16.66       89.77     95.70 o 
   3  11  11      344.23      448.15    148.25 o 
   5  11  11      207.77      344.60    124.16 o 
   7  11  11      283.71      350.75    128.99 o 
   9  11  11      195.58       63.37    123.62 o 
  11  11  11      177.61      465.03    153.42 o 
 -18  12  11      149.86      103.26    245.38 o 
 -16  12  11      108.32      117.90    206.51 o 
 -14  12  11     1247.39     1410.06    189.21 o 
 -12  12  11     1879.03     1989.49    216.17 o 
 -10  12  11      723.56      555.20    151.87 o 
  -8  12  11      578.63      533.17    115.55 o 
  -6  12  11       31.04      105.39    130.95 o 
  -4  12  11      258.45      211.35     95.81 o 
  -2  12  11       16.49      249.04     68.23 o 
   0  12  11      223.00      272.92    139.88 o 
   2  12  11      961.40     1173.68    204.33 o 
   4  12  11     1213.63     1090.82    215.99 o 
   6  12  11     4820.48     4577.01    347.45 o 
   8  12  11     3916.45     3636.48    530.76 o 
  10  12  11     2121.97     1131.88    306.92 o 
 -17  13  11     3937.04     3822.40    821.10 o 
 -15  13  11       14.62      357.87    152.24 o 
 -13  13  11     2612.82     2356.49    285.38 o 
 -11  13  11     2942.08     3278.66    302.90 o 
  -9  13  11     1752.62     1440.72    206.66 o 
  -7  13  11      102.11      187.75    116.65 o 
  -5  13  11      351.71      379.59    370.07 o 
  -3  13  11     5914.15     6856.10    381.72 o 
  -1  13  11     7021.59     7375.40    366.20 o 
   1  13  11        2.47      -15.76    122.81 o 
   3  13  11        1.05      109.72    107.47 o 
   5  13  11       79.76       93.43     86.54 o 
   7  13  11      431.52      369.65    139.21 o 
   9  13  11      960.81      800.41    274.64 o 
 -16  14  11       80.68     -125.36    432.46 o 
 -14  14  11     1445.39      912.95    246.44 o 
 -12  14  11      590.31      578.49    192.01 o 
 -10  14  11      146.94      219.02    131.24 o 
  -8  14  11      451.26      445.25    147.98 o 
  -6  14  11       10.00      132.86     90.77 o 
  -4  14  11      622.06      428.69    184.41 o 
  -2  14  11     1398.99     1348.32    204.43 o 
   0  14  11      154.05      366.29    150.12 o 
   2  14  11       46.87      418.91    237.86 o 
   4  14  11      201.82      246.44    119.23 o 
   6  14  11     1078.83      971.41    382.17 o 
   8  14  11      166.55      461.05    303.55 o 
 -13  15  11      335.12      218.28    140.24 o 
 -11  15  11      766.96      485.68    142.84 o 
  -9  15  11       14.87      262.70    139.47 o 
  -7  15  11       43.08      339.72    155.90 o 
  -5  15  11     1376.87     1212.72    239.38 o 
  -3  15  11       53.44      114.50    167.46 o 
  -1  15  11       11.49      131.81    135.62 o 
   1  15  11      245.21      601.63    193.35 o 
   3  15  11      213.17      462.06    158.50 o 
   5  15  11     1116.87     1143.87    315.07 o 
   7  15  11     1872.08     1731.37    377.28 o 
 -12  16  11     2509.43     2513.40    322.53 o 
 -10  16  11     1830.62     1824.41    279.33 o 
  -8  16  11       16.20      268.48    169.22 o 
  -6  16  11      511.37      516.85    185.62 o 
  -4  16  11     1303.00     1197.19    224.32 o 
  -2  16  11      241.48      343.94    102.07 o 
   0  16  11     2029.46     2070.91    317.45 o 
   2  16  11     1271.10      973.12    183.91 o 
   4  16  11      931.21      878.92    220.65 o 
  -9  17  11      995.18      767.93    223.69 o 
  -7  17  11     2069.79     1567.70    299.16 o 
  -5  17  11       82.51      250.27    126.16 o 
  -3  17  11      579.27      259.39    130.34 o 
  -1  17  11     1886.20     2037.44    326.21 o 
   1  17  11     1679.37     1345.19    307.95 o 
   3  17  11     1248.80      993.01    318.61 o 
  -6  18  11     2090.72     2190.18    510.41 o 
  -4  18  11      138.12      337.18    225.87 o 
  -2  18  11      137.23      715.81    214.04 o 
 -22   0  12     2293.82     2441.96    807.38 o 
 -20   0  12      194.67      589.06    251.47 o 
 -18   0  12      939.44     1169.35    524.28 o 
 -16   0  12    11042.09    12983.65   1093.15 o 
 -14   0  12     3392.64     3123.66    410.23 o 
 -12   0  12    13602.76    13806.58    983.91 o 
 -10   0  12      428.57      674.24    134.14 o 
  -8   0  12    11508.68    11979.88    435.99 o 
  -6   0  12     2107.38     2409.60    347.37 o 
  -4   0  12     2846.83     3189.54    251.27 o 
  -2   0  12     8109.05     8071.08    426.11 o 
   0   0  12     2049.34     2316.66    316.15 o 
   2   0  12     3310.48     3602.74    331.67 o 
   4   0  12    12832.84    12749.84    620.07 o 
   6   0  12     1541.91     1506.45    338.67 o 
   8   0  12     7346.78     7580.20    546.01 o 
  10   0  12     2118.97     2137.29    606.97 o 
  12   0  12      834.43      843.99    331.79 o 
  14   0  12     4142.69     5084.73    901.49 o 
 -23   1  12      374.79      584.22    365.21 o 
 -21   1  12      993.99      663.52    299.23 o 
 -19   1  12       74.75      653.55    253.51 o 
 -17   1  12     1151.62     1405.67    366.48 o 
 -15   1  12     1162.27      771.50    227.54 o 
 -13   1  12      692.65      812.67    231.19 o 
 -11   1  12      144.55      237.12    106.47 o 
  -9   1  12     2522.72     2582.74    206.44 o 
  -7   1  12     1129.25     1121.71    138.11 o 
  -5   1  12     4174.63     4115.40    196.56 o 
  -3   1  12     1251.04     1044.11    130.54 o 
  -1   1  12     5242.72     5261.74    243.66 o 
   1   1  12     1583.84     1446.34    200.90 o 
   3   1  12    25417.83    27110.13    665.17 o 
   5   1  12     9940.25     9324.39    353.37 o 
   7   1  12      381.39      203.35    109.42 o 
   9   1  12     4244.13     4541.85    381.29 o 
  11   1  12     1511.76     2318.35    312.14 o 
  13   1  12      312.36      324.88    229.31 o 
  15   1  12      951.78      690.48    262.17 o 
 -22   2  12     2287.43     2722.81    518.58 o 
 -20   2  12     1433.78     1243.65    368.05 o 
 -18   2  12       54.59      152.55    618.78 o 
 -16   2  12    13297.36    16314.69    868.62 o 
 -14   2  12       19.80      137.99    141.64 o 
 -12   2  12      175.48      372.62    136.75 o 
 -10   2  12     2292.74     1925.49    176.80 o 
  -8   2  12     5789.30     5893.46    202.37 o 
  -6   2  12     1823.23     2034.29    158.29 o 
  -4   2  12      449.01      669.70    103.80 o 
  -2   2  12     4854.08     4724.48    230.46 o 
   0   2  12     4805.04     4871.46    234.78 o 
   2   2  12     1771.38     1819.61    196.86 o 
   4   2  12      368.61      333.46    104.46 o 
   6   2  12     8942.81     9801.82    441.24 o 
   8   2  12     1601.02     1457.05    235.52 o 
  10   2  12      184.59      -42.32    214.17 o 
  12   2  12      575.45      677.25    185.04 o 
  14   2  12     2771.38     3277.93    419.42 o 
 -21   3  12       20.65      687.29    392.26 o 
 -19   3  12     2039.97     2256.63    506.72 o 
 -17   3  12     1628.72     1301.80    567.72 o 
 -15   3  12      277.36      153.27     53.97 o 
 -13   3  12    10469.86    12064.96    411.71 o 
 -11   3  12    40318.80    44882.77    597.33 o 
  -9   3  12       31.53      121.63     98.41 o 
  -7   3  12     9719.89     9886.34    289.30 o 
  -5   3  12    23697.37    24370.20    512.75 o 
  -3   3  12      672.49      653.71    125.16 o 
  -1   3  12     9168.66     9199.33    307.29 o 
   1   3  12     8958.03     9405.49    315.72 o 
   3   3  12      351.09      480.22    109.34 o 
   5   3  12        5.16      432.84    123.45 o 
   7   3  12      318.22      307.75    193.02 o 
   9   3  12      845.13     1060.20    197.40 o 
  11   3  12       32.47      410.55    163.81 o 
  13   3  12      557.71      631.16    186.31 o 
  15   3  12      398.68      430.19    138.41 o 
 -22   4  12     3175.80     4901.45    962.84 o 
 -20   4  12     1636.36      964.78    357.19 o 
 -18   4  12      147.68      350.26    176.63 o 
 -16   4  12    12411.54    13398.01    407.16 o 
 -14   4  12     1829.26     1406.82    191.09 o 
 -12   4  12      718.76      596.82    227.53 o 
 -10   4  12      642.00      451.38     82.84 o 
  -8   4  12    10006.73     9965.30    280.40 o 
  -6   4  12     7395.64     7331.30    264.84 o 
  -4   4  12     9496.44     9836.84    316.32 o 
  -2   4  12     3391.60     3834.74    223.28 o 
   0   4  12    22465.06    22577.82    478.96 o 
   2   4  12       79.68      252.47     93.23 o 
   4   4  12    22603.47    22901.07    964.18 o 
   6   4  12    11448.30    12453.04    561.02 o 
   8   4  12        3.67      376.93    109.56 o 
  10   4  12      562.03      620.05    155.66 o 
  12   4  12        2.47      373.80    187.53 o 
  14   4  12     1753.96     1588.47    309.91 o 
 -21   5  12     1352.76      818.55    268.28 o 
 -19   5  12     1289.50     1196.51    378.10 o 
 -17   5  12     5910.90     6682.24   1093.70 o 
 -15   5  12      218.46      277.35     93.29 o 
 -13   5  12      966.78      810.44    138.04 o 
 -11   5  12     9114.20     9082.50    417.72 o 
  -9   5  12      184.65      193.83     82.29 o 
  -7   5  12      151.05      388.32     72.09 o 
  -5   5  12    23310.06    24010.65    477.35 o 
  -3   5  12      101.95      236.95     85.70 o 
  -1   5  12      159.76      234.74     97.19 o 
   1   5  12      178.06      270.05     77.77 o 
   3   5  12     3400.86     3167.32    229.22 o 
   5   5  12     1811.02     2237.25    227.49 o 
   7   5  12       28.04      127.77    100.37 o 
   9   5  12     3239.87     3339.33    301.87 o 
  11   5  12       85.25      266.91    138.64 o 
  13   5  12     1018.68      476.55    142.80 o 
 -22   6  12      662.11      789.17    432.84 o 
 -20   6  12      245.37      646.12    330.65 o 
 -18   6  12       34.58       74.27    100.11 o 
 -16   6  12      796.58      533.04    172.95 o 
 -14   6  12     1615.00     2029.15    210.28 o 
 -12   6  12     4539.84     4109.07    291.73 o 
 -10   6  12     2666.20     2238.97    237.40 o 
  -8   6  12     3216.91     2917.13    218.47 o 
  -6   6  12     3272.56     3699.36    220.96 o 
  -4   6  12     8671.23     8420.36    284.20 o 
  -2   6  12     1305.31     1390.39    174.86 o 
   0   6  12    10351.27    10400.52    330.63 o 
   2   6  12    10755.36    10205.60    435.44 o 
   4   6  12      561.87      444.05    132.88 o 
   6   6  12     2222.08     2432.29    386.69 o 
   8   6  12     4340.75     5216.03    343.57 o 
  10   6  12      117.82      388.27    130.96 o 
  12   6  12       40.78      197.90     80.77 o 
  14   6  12     1881.02     1352.24    310.63 o 
 -21   7  12      106.70      602.77    286.91 o 
 -19   7  12       89.44      380.49    312.44 o 
 -17   7  12      226.10      206.22     90.39 o 
 -15   7  12      757.18      595.85    125.49 o 
 -13   7  12    10856.50    11414.04    509.98 o 
 -11   7  12       76.78      274.11     87.25 o 
  -9   7  12      960.93      598.77     92.87 o 
  -7   7  12     2352.56     2064.62    178.86 o 
  -5   7  12     1342.33     1363.99    144.06 o 
  -3   7  12     2456.63     2024.06    204.98 o 
  -1   7  12     8833.29     9127.41    417.72 o 
   1   7  12     2885.87     2660.89    224.29 o 
   3   7  12     2921.42     2741.49    265.22 o 
   5   7  12    10308.57    10452.23    448.55 o 
   7   7  12     1211.52      895.52    179.88 o 
   9   7  12     5032.94     4867.63    389.77 o 
  11   7  12     2386.00     2985.10    345.88 o 
  13   7  12     1970.20     2153.45    323.59 o 
 -20   8  12      229.14      678.85    227.86 o 
 -18   8  12      441.04      830.45   1367.35 o 
 -16   8  12       83.46      152.37     66.71 o 
 -14   8  12        1.11      150.48    139.53 o 
 -12   8  12      527.97      516.34     94.37 o 
 -10   8  12     3056.80     3322.83    287.38 o 
  -8   8  12        2.40       99.70    118.01 o 
  -6   8  12       68.31      236.93     82.57 o 
  -4   8  12     1619.69     1629.65    146.78 o 
  -2   8  12      218.49      310.06    130.37 o 
   0   8  12      416.69      464.18    285.95 o 
   2   8  12     9558.15    10480.00    440.20 o 
   4   8  12     2384.21     1799.22    257.49 o 
   6   8  12     1075.86     1182.33    262.98 o 
   8   8  12     4440.43     4350.87    392.37 o 
  10   8  12     2442.27     2375.61    283.35 o 
  12   8  12       32.02      222.52    126.76 o 
 -19   9  12       51.34      434.23    301.96 o 
 -17   9  12      139.07     -168.01    168.01 o 
 -15   9  12      989.09      871.48    203.00 o 
 -13   9  12     2192.35     2208.71    151.26 o 
 -11   9  12      382.19      305.58     86.49 o 
  -9   9  12      516.87      436.74     81.50 o 
  -7   9  12      533.51      535.34     96.09 o 
  -5   9  12      836.68     1031.51    154.22 o 
  -3   9  12      525.54      540.23    100.84 o 
  -1   9  12     5256.90     5151.77    291.57 o 
   1   9  12      259.90      215.15    146.34 o 
   3   9  12        2.13       73.63    181.03 o 
   5   9  12      121.27      289.23    114.58 o 
   7   9  12        0.06      200.62     80.53 o 
   9   9  12      728.80      603.74    165.48 o 
  11   9  12      754.28      692.46    164.68 o 
 -18  10  12     1687.55     1676.16    410.00 o 
 -16  10  12      239.64      329.67    147.29 o 
 -14  10  12      937.39      603.45    131.70 o 
 -12  10  12       37.23      168.50     70.85 o 
 -10  10  12    14010.49    14609.89    375.83 o 
  -8  10  12     2858.51     2712.38    259.23 o 
  -6  10  12       17.75      291.29     80.52 o 
  -4  10  12     1354.64     1019.58    128.99 o 
  -2  10  12     1194.64      924.77    150.33 o 
   0  10  12     2312.30     2231.27    237.45 o 
   2  10  12     1387.96     1604.89    229.27 o 
   4  10  12      415.62      471.81    175.25 o 
   6  10  12       55.05      108.97    118.12 o 
   8  10  12      471.67      377.29    151.13 o 
  10  10  12      629.21      478.57    158.05 o 
 -17  11  12      720.62      584.00    166.86 o 
 -15  11  12       99.57      238.52    111.09 o 
 -13  11  12      241.08      327.34     88.96 o 
 -11  11  12      357.72      348.93     95.93 o 
  -9  11  12       61.24      311.13     63.42 o 
  -7  11  12     1899.20     1937.66    215.42 o 
  -5  11  12      100.52      288.86     73.64 o 
  -3  11  12      507.79      359.20    129.25 o 
  -1  11  12      474.98      440.91    103.23 o 
   1  11  12     3064.92     3248.28    270.15 o 
   3  11  12      238.84      314.39    101.82 o 
   5  11  12     1129.07      993.56    174.53 o 
   7  11  12     1300.45      700.86    187.94 o 
   9  11  12      503.67      478.74    150.82 o 
  11  11  12      428.01      480.46    212.30 o 
 -18  12  12       71.48      -55.25    236.99 o 
 -16  12  12        5.72      238.53    149.35 o 
 -14  12  12       30.40      249.25    146.50 o 
 -12  12  12      244.26      293.11     79.42 o 
 -10  12  12      216.45      301.81     86.42 o 
  -8  12  12       78.93      386.28    124.44 o 
  -6  12  12     3141.31     3441.25    290.24 o 
  -4  12  12     1206.31      809.12    140.20 o 
  -2  12  12      106.36      237.29    121.52 o 
   0  12  12      199.66      265.79    148.54 o 
   2  12  12       98.70      -26.28    151.75 o 
   4  12  12     2349.68     1788.56    341.48 o 
   6  12  12      182.91      254.75    128.44 o 
   8  12  12     1170.28      896.39    314.75 o 
  10  12  12      173.23      507.48    244.07 o 
 -15  13  12      712.70     1216.98    477.80 o 
 -13  13  12       68.70      269.38    102.72 o 
 -11  13  12       17.37      300.39     84.41 o 
  -9  13  12      264.43      198.41    151.94 o 
  -7  13  12       65.56      303.90    173.46 o 
  -5  13  12       25.53      301.10    127.44 o 
  -3  13  12      275.36      309.28    122.61 o 
  -1  13  12      369.50      474.71    126.78 o 
   1  13  12      190.50      132.11    143.32 o 
   3  13  12      479.28      327.68     99.57 o 
   5  13  12      111.39      449.80    132.49 o 
   7  13  12      691.84      428.93    184.46 o 
   9  13  12       46.45      525.01    303.86 o 
 -14  14  12     2281.54     1557.47    315.97 o 
 -12  14  12      172.34      361.20    131.96 o 
 -10  14  12     3788.30     3983.18    324.93 o 
  -8  14  12     6999.32     7262.67    447.11 o 
  -6  14  12       30.05      386.71    158.38 o 
  -4  14  12       41.12      197.88    115.38 o 
  -2  14  12     1149.68      929.32    200.18 o 
   0  14  12      256.03      296.04    122.82 o 
   2  14  12     5455.60     5411.24    460.92 o 
   4  14  12      693.22      614.60    145.42 o 
   6  14  12      252.33      461.02    310.20 o 
 -13  15  12      317.44      448.79    139.94 o 
 -11  15  12      315.14      473.36    154.56 o 
  -9  15  12      134.99      469.27    182.60 o 
  -7  15  12      468.83      407.33    114.64 o 
  -5  15  12     3321.52     3467.74    416.28 o 
  -3  15  12     1134.62      871.17    231.74 o 
  -1  15  12       24.26       35.73    156.82 o 
   1  15  12     4389.36     4547.38    489.17 o 
   3  15  12     1967.07     2014.36    277.21 o 
   5  15  12      134.69      623.08    697.74 o 
 -10  16  12      637.32      496.83    155.89 o 
  -8  16  12     1246.18     1352.46    275.51 o 
  -6  16  12      373.43      336.96    126.03 o 
  -4  16  12       43.12      365.96    208.27 o 
  -2  16  12       62.06      256.61    149.92 o 
   0  16  12     1157.06      796.65    232.76 o 
   2  16  12      407.39      217.17    167.35 o 
   4  16  12      570.91      648.87    225.59 o 
  -7  17  12     2099.04     2261.87    331.20 o 
  -5  17  12     3935.46     3933.25    421.01 o 
  -3  17  12       82.47      380.47    123.91 o 
  -1  17  12     1762.72     1493.20    274.40 o 
   1  17  12      472.77      414.84    224.09 o 
 -21   1  13     2049.46     2549.73    551.50 o 
 -19   1  13     2319.20     2958.53    451.08 o 
 -17   1  13     2526.91     2420.39    497.45 o 
 -15   1  13     6408.54     6622.87   1034.29 o 
 -13   1  13      332.18      386.53    142.47 o 
  -9   1  13     9287.61     9288.59    534.03 o 
  -7   1  13      466.26      564.76     96.60 o 
  -5   1  13      532.76      417.40    118.29 o 
  -3   1  13     8331.16     8379.07    326.33 o 
  -1   1  13      183.00      217.81     79.29 o 
   1   1  13     1714.43     1870.49    161.80 o 
   3   1  13      306.85      273.85    102.77 o 
   5   1  13      685.34      427.89    123.88 o 
   7   1  13       88.20      310.92    150.42 o 
   9   1  13      403.83      573.81    150.51 o 
  11   1  13        9.18      164.16    129.40 o 
  13   1  13       77.88      233.40    184.50 o 
 -20   2  13     2701.37     3307.99    531.61 o 
 -18   2  13      342.39      540.29    292.64 o 
 -16   2  13       38.10      362.12    181.51 o 
 -14   2  13     2189.49     2472.14    437.96 o 
 -12   2  13       13.62      175.73     74.97 o 
 -10   2  13     2399.21     2116.89    260.68 o 
  -8   2  13      140.17       92.87    103.71 o 
  -6   2  13     1972.42     1797.01    171.45 o 
  -4   2  13     1142.43     1130.11    168.08 o 
  -2   2  13     1377.28     1535.19    172.56 o 
   0   2  13     5353.82     4605.57    288.73 o 
   2   2  13     1315.01     1073.03    146.74 o 
   4   2  13     8389.38     9434.51    432.06 o 
   6   2  13     3653.41     3634.39    296.72 o 
   8   2  13      620.25      483.18    130.57 o 
  10   2  13       34.34      -81.22    182.39 o 
  12   2  13      144.17      220.14    112.84 o 
  14   2  13      302.02      132.97    141.39 o 
 -21   3  13     1242.60      960.75    984.18 o 
 -19   3  13     3319.90     3526.76    496.37 o 
 -17   3  13     1090.04     1449.61    426.93 o 
 -15   3  13      843.18      621.97    284.62 o 
 -13   3  13     2847.37     2838.98    461.30 o 
 -11   3  13     3160.36     3084.19    334.71 o 
  -9   3  13    15451.78    15513.36    418.29 o 
  -7   3  13      723.32      449.19     99.64 o 
  -5   3  13      352.18      366.07     88.82 o 
  -3   3  13      104.71      410.68    109.87 o 
  -1   3  13      141.24      224.85     72.64 o 
   1   3  13     3346.44     3468.16    257.30 o 
   3   3  13      457.77      580.10    142.76 o 
   5   3  13     3232.47     3398.04    446.30 o 
   7   3  13      172.97      195.95    152.00 o 
   9   3  13     1582.99     1288.40    254.84 o 
  11   3  13      153.61      220.82    155.09 o 
  13   3  13       38.19      334.52    137.81 o 
 -22   4  13      403.29      509.23    226.76 o 
 -20   4  13      356.17      535.96    281.96 o 
 -18   4  13       12.67      126.10    176.65 o 
 -16   4  13       88.06       46.60     79.18 o 
 -14   4  13       11.95      127.98     65.69 o 
 -12   4  13      956.94     1165.34    159.03 o 
 -10   4  13      726.86      649.89    102.55 o 
  -8   4  13      186.06      317.75     73.95 o 
  -6   4  13     2231.70     2709.49    197.36 o 
  -4   4  13     7894.48     7448.29    273.94 o 
  -2   4  13    13961.82    14017.89    396.72 o 
   0   4  13     4445.06     3959.38    255.10 o 
   2   4  13     5591.86     5309.87    302.04 o 
   4   4  13     9334.10     8652.32    461.57 o 
   6   4  13     1425.93     1540.94    227.41 o 
   8   4  13      615.95      562.98    172.41 o 
  10   4  13     2106.96     2707.52    530.71 o 
  12   4  13       55.33      310.86    165.08 o 
 -21   5  13      512.40      478.18    229.72 o 
 -19   5  13      257.93      164.35    237.57 o 
 -17   5  13        2.17      283.81     97.81 o 
 -15   5  13        8.42      111.03     99.27 o 
 -13   5  13     1179.63     1024.90    163.44 o 
 -11   5  13    14529.21    16224.23    542.85 o 
  -9   5  13     2653.52     2685.29    198.55 o 
  -7   5  13      363.05      301.80     74.92 o 
  -5   5  13     1434.24     1115.79    156.19 o 
  -3   5  13    21379.82    21719.33    548.53 o 
  -1   5  13      298.77      348.04     84.54 o 
   1   5  13     6871.72     7072.49    349.45 o 
   3   5  13      148.06       94.60    113.70 o 
   5   5  13     3838.38     4237.47    304.43 o 
   7   5  13     3021.35     3019.56    279.50 o 
   9   5  13        2.75       92.76    147.50 o 
  11   5  13      125.14        6.46    146.93 o 
  13   5  13       13.36      453.82    167.24 o 
 -20   6  13       13.78      367.68    463.70 o 
 -18   6  13      599.14      468.87    227.56 o 
 -16   6  13     1009.75      609.67    173.52 o 
 -14   6  13      224.69      192.92     97.07 o 
 -12   6  13     1380.68      880.93    164.78 o 
 -10   6  13     2314.66     2309.11    259.39 o 
  -8   6  13     1233.31      812.52    125.65 o 
  -6   6  13     1866.35     1896.85    188.79 o 
  -4   6  13     7750.10     7189.82    332.30 o 
  -2   6  13     2278.16     2024.05    188.16 o 
   0   6  13      148.49      272.19    307.58 o 
   2   6  13     1087.42      718.35    168.32 o 
   4   6  13     7145.84     7157.53    420.50 o 
   6   6  13     3284.23     4079.11    321.32 o 
   8   6  13      348.53      293.99    124.42 o 
  10   6  13     2738.44     2311.51    325.80 o 
  12   6  13     2494.14     2132.70    329.16 o 
 -21   7  13      139.80      114.26    257.83 o 
 -19   7  13      836.87      864.80    385.48 o 
 -17   7  13        5.75      222.96    169.74 o 
 -15   7  13     3459.09     3599.06    293.08 o 
 -13   7  13       86.60      291.71    116.96 o 
 -11   7  13        3.90      134.32     74.48 o 
  -9   7  13      424.08      430.88     73.80 o 
  -7   7  13     4889.29     4848.34    287.99 o 
  -5   7  13     3331.26     3157.83    249.07 o 
  -3   7  13     5836.52     5879.10    316.59 o 
  -1   7  13    11974.06    11976.98    428.46 o 
   1   7  13    20698.05    20779.98    678.56 o 
   3   7  13      809.02      833.21    193.89 o 
   5   7  13     8318.64     9159.46    437.34 o 
   7   7  13    11690.36    13617.55    560.00 o 
   9   7  13       32.31      287.26    108.99 o 
  11   7  13     1755.88     1587.32    299.81 o 
 -20   8  13      164.44      192.80    254.14 o 
 -18   8  13     6630.57     7864.39    935.68 o 
 -16   8  13     3925.84     4140.11    452.37 o 
 -14   8  13      296.17      209.64    132.55 o 
 -12   8  13     8927.01     8035.87    529.76 o 
 -10   8  13     8074.82     7211.86    382.53 o 
  -8   8  13     1130.86     1107.12    128.53 o 
  -6   8  13     1968.90     1716.39    169.86 o 
  -4   8  13    23010.58    24021.78    623.50 o 
  -2   8  13      343.49      476.10    110.42 o 
   0   8  13       58.48      147.01     90.31 o 
   2   8  13     1483.78     1472.17    251.22 o 
   4   8  13     1922.44     2166.06    272.80 o 
   6   8  13     1464.85     1172.50    202.23 o 
   8   8  13      366.70      359.12     97.26 o 
  10   8  13     6279.25     6862.43    650.31 o 
  12   8  13     3359.18     3789.23    555.56 o 
 -19   9  13     3815.72     3499.82    544.96 o 
 -17   9  13      193.03      336.52    297.39 o 
 -15   9  13     8806.77     8786.41    781.85 o 
 -13   9  13      505.93      314.15    118.29 o 
 -11   9  13      124.67      205.93     89.07 o 
  -9   9  13     4073.84     3974.62    268.26 o 
  -7   9  13    14880.57    14859.44    508.85 o 
  -5   9  13     5462.99     5106.73    255.14 o 
  -3   9  13       10.86      126.75    123.59 o 
  -1   9  13    21513.02    21409.80    968.48 o 
   1   9  13     5656.96     6528.09    363.80 o 
   3   9  13     1428.62     1053.12    202.25 o 
   5   9  13      478.14      553.00    134.70 o 
   7   9  13      525.79      499.63    127.39 o 
   9   9  13      224.55      269.01    134.63 o 
  11   9  13      273.54      542.32    176.37 o 
 -18  10  13     3329.52     3223.83   1410.73 o 
 -16  10  13      316.09      283.32    268.62 o 
 -14  10  13      180.76       68.19     77.15 o 
 -12  10  13    11156.60    10741.45    402.36 o 
 -10  10  13    18127.80    18417.22    784.68 o 
  -8  10  13       95.38      170.77     98.27 o 
  -6  10  13     7226.69     7556.30    332.40 o 
  -4  10  13    21446.00    21640.72    584.08 o 
  -2  10  13     2100.36     1941.89    236.38 o 
   0  10  13      465.24      399.60    139.57 o 
   2  10  13    13891.52    15520.52    610.25 o 
   4  10  13     4380.09     4306.02    372.68 o 
   6  10  13     1121.02      829.32    202.19 o 
   8  10  13     3461.76     3415.26    400.14 o 
  10  10  13     3978.41     4155.54    586.10 o 
 -17  11  13      127.27      301.35    471.89 o 
 -15  11  13     9954.48    11599.23   1178.08 o 
 -13  11  13     5293.99     5222.41    317.60 o 
 -11  11  13       48.55      112.32     86.35 o 
  -9  11  13     4891.21     4723.52    282.80 o 
  -7  11  13      260.14      350.89    145.36 o 
  -5  11  13      354.01      307.20    117.71 o 
  -3  11  13      590.33      557.69    125.35 o 
  -1  11  13     4260.60     3902.55    319.96 o 
   1  11  13      175.77      209.76    139.24 o 
   3  11  13      104.93      -13.25    170.32 o 
   5  11  13      806.44      632.23    135.33 o 
   7  11  13      346.30      185.23    192.48 o 
   9  11  13      510.20      423.18    183.98 o 
 -16  12  13      600.96      584.52    225.37 o 
 -14  12  13     1304.14     1267.90    307.10 o 
 -12  12  13      569.87      550.17    133.86 o 
 -10  12  13    12131.65    13626.53    829.14 o 
  -8  12  13      362.18      375.30    144.01 o 
  -6  12  13      182.74      401.08     98.96 o 
  -4  12  13     2116.68     1851.94    282.18 o 
  -2  12  13     4815.15     5121.68    418.52 o 
   0  12  13      722.61      644.57    158.22 o 
   2  12  13     7920.62     8263.91    529.80 o 
   4  12  13      519.90      504.17    147.42 o 
   6  12  13      776.35      459.97    170.92 o 
   8  12  13      148.16     -105.55    252.66 o 
 -15  13  13     1002.67     1329.38    409.22 o 
 -13  13  13      547.34      602.22    130.80 o 
 -11  13  13       72.35      291.92    141.55 o 
  -9  13  13      538.34      517.84    150.02 o 
  -7  13  13       37.02      321.51    209.33 o 
  -5  13  13      125.73      107.39    212.94 o 
  -3  13  13      160.21      343.61    114.69 o 
  -1  13  13     3140.93     3495.51    341.66 o 
   1  13  13     5462.95     5819.74    369.58 o 
   3  13  13      674.10      671.71    169.10 o 
   5  13  13     1112.92      864.45    242.23 o 
   7  13  13     2740.75     2442.72    351.51 o 
 -14  14  13       15.44      145.19    161.96 o 
 -12  14  13      667.56      505.52    195.03 o 
 -10  14  13      719.12      360.58    165.70 o 
  -8  14  13     1975.71     1414.59    403.06 o 
  -6  14  13      301.60      356.92    151.92 o 
  -4  14  13      653.82      683.65    150.64 o 
  -2  14  13     5418.75     5529.83    411.89 o 
   0  14  13      349.76      303.12    143.70 o 
   2  14  13      330.91      781.37    185.48 o 
   4  14  13     1659.75     1757.37    337.15 o 
   6  14  13      826.89      341.15    162.70 o 
 -11  15  13      723.80      416.96    201.80 o 
  -9  15  13      257.58      505.87    154.50 o 
  -7  15  13     2938.34     2985.79    379.51 o 
  -5  15  13     2499.88     2593.17    378.07 o 
  -3  15  13      145.29      420.53    150.61 o 
  -1  15  13     5103.51     4995.60    544.10 o 
   1  15  13     2423.65     1906.03    378.97 o 
   3  15  13       14.12      177.71    123.63 o 
 -10  16  13      413.78      285.55    137.45 o 
  -8  16  13     1230.54      800.23    201.31 o 
  -6  16  13     2093.15     2276.83    348.55 o 
  -4  16  13      726.17      702.56    183.75 o 
  -2  16  13      449.55      497.01    163.01 o 
   0  16  13      482.34      298.43    119.38 o 
 -22   0  14       30.67     -192.80    433.98 o 
 -20   0  14     1788.05     1898.24    894.64 o 
 -18   0  14      103.24      965.51    441.60 o 
 -16   0  14     4471.20     5550.32    719.37 o 
 -14   0  14    14744.23    15642.41   1234.89 o 
 -12   0  14     1181.12     1463.27    132.76 o 
 -10   0  14      798.83      546.26    119.78 o 
  -8   0  14    16409.15    17986.62    795.51 o 
  -6   0  14     9632.71     8665.29    380.28 o 
  -4   0  14     1400.08      859.74    193.66 o 
  -2   0  14       76.14      196.46    167.83 o 
   0   0  14     3632.58     3883.10    606.88 o 
   2   0  14    10428.31    11630.96    577.16 o 
   4   0  14     6949.12     7064.78   1104.39 o 
   6   0  14     8530.22     9160.12    679.08 o 
   8   0  14     3716.23     5303.43   1217.17 o 
  10   0  14      152.50      642.49    284.53 o 
  12   0  14      276.00      151.63    149.14 o 
 -21   1  14      548.67      548.61    284.20 o 
 -19   1  14       38.65      406.00    179.79 o 
 -17   1  14      389.72      467.07    325.91 o 
 -15   1  14     4069.98     4400.32    518.99 o 
 -13   1  14      208.75      270.67    273.27 o 
 -11   1  14     3752.25     4460.52    267.73 o 
  -9   1  14    19350.78    18580.08   1116.16 o 
  -7   1  14       66.62       83.73     80.21 o 
  -5   1  14     2929.35     2828.28    189.15 o 
  -3   1  14    32022.03    34146.20    827.25 o 
  -1   1  14      308.34      350.96     86.52 o 
   1   1  14     5337.45     5146.89    283.63 o 
   3   1  14     8528.25     9852.42    512.36 o 
   5   1  14       47.59      196.05    162.23 o 
   7   1  14        0.98      292.62    157.46 o 
   9   1  14       71.49      381.32    148.75 o 
  11   1  14      605.68      428.61    157.14 o 
  13   1  14      431.45      448.65    188.54 o 
 -22   2  14     2315.94     2197.41    499.19 o 
 -20   2  14      800.16     1073.89    362.76 o 
 -18   2  14      877.24      497.61    320.83 o 
 -16   2  14     7178.86     8983.13    759.33 o 
 -14   2  14     8432.68     9490.07    667.32 o 
 -12   2  14       29.60      120.61    236.32 o 
 -10   2  14      354.35      376.66    119.73 o 
  -8   2  14    10667.40    11474.31    494.88 o 
  -6   2  14      388.25      360.96     62.29 o 
  -4   2  14     1042.68      778.49    135.47 o 
  -2   2  14        6.32      120.90     90.18 o 
   0   2  14     1062.13      699.39    114.58 o 
   2   2  14     4884.89     5165.56    334.08 o 
   4   2  14     3605.06     3285.00    285.23 o 
   6   2  14       21.67      -66.65    130.76 o 
   8   2  14     5482.01     6456.49    554.81 o 
  10   2  14       24.79      290.91    175.77 o 
  12   2  14       26.11      215.63    125.80 o 
 -21   3  14       43.64     -120.89    281.17 o 
 -19   3  14     3297.85     3417.54   1398.54 o 
 -17   3  14     5403.20     7349.35    802.61 o 
 -15   3  14     3185.60     3281.56    449.98 o 
 -13   3  14      627.48      608.09    192.23 o 
 -11   3  14     1066.21      930.85    239.18 o 
  -9   3  14       55.63      231.07     57.74 o 
  -7   3  14     2718.30     2559.46    181.36 o 
  -5   3  14      995.36      624.76    119.15 o 
  -3   3  14      337.42      250.45     98.18 o 
  -1   3  14     1760.80     1403.06    141.93 o 
   1   3  14      563.95      440.96    126.39 o 
   3   3  14      115.80      392.23    128.83 o 
   5   3  14       12.21       57.92    121.94 o 
   7   3  14       42.68      151.43    229.10 o 
   9   3  14      204.55      211.86    112.87 o 
  11   3  14       49.87      226.22    163.16 o 
 -20   4  14      724.64      792.62    303.48 o 
 -18   4  14      137.61      388.77    155.17 o 
 -16   4  14     8924.58     9999.79    990.27 o 
 -14   4  14     4696.78     4745.31    390.12 o 
 -12   4  14     2630.97     2275.65    246.60 o 
 -10   4  14      239.77      218.34     74.75 o 
  -8   4  14     5523.47     5491.78    497.10 o 
  -6   4  14     2201.20     2055.86    253.20 o 
  -4   4  14      235.03      304.02     81.35 o 
  -2   4  14     4649.37     4623.68    363.34 o 
   0   4  14     4938.14     4919.09    309.01 o 
   2   4  14      463.85      237.68    161.16 o 
   4   4  14      586.18      444.41    233.90 o 
   6   4  14       17.78       58.83    179.58 o 
   8   4  14        8.28      207.63    160.06 o 
  10   4  14     1551.72     1636.20    330.89 o 
  12   4  14      126.86      424.50    174.43 o 
 -21   5  14       61.70       75.07    304.20 o 
 -19   5  14     6699.51     9770.64   1152.05 o 
 -17   5  14    14063.50    17281.05   1092.13 o 
 -15   5  14      138.18       88.58     81.77 o 
 -13   5  14     7333.70     8096.86    367.23 o 
 -11   5  14    14908.82    15594.49    400.94 o 
  -9   5  14       91.26      278.04     79.35 o 
  -7   5  14     2897.56     2712.58    211.69 o 
  -5   5  14     5222.20     4896.66    264.73 o 
  -3   5  14      146.61      258.66    296.04 o 
  -1   5  14     3027.95     3312.41    276.82 o 
   1   5  14     2611.90     2251.36    209.58 o 
   3   5  14      320.87      328.55    110.65 o 
   5   5  14     2533.92     2510.31    271.28 o 
   7   5  14      692.31      750.56    166.96 o 
   9   5  14      932.30     1348.21    358.19 o 
  11   5  14       46.60      501.54    218.17 o 
 -20   6  14     1015.60     1237.85    550.19 o 
 -18   6  14      337.26      347.74    404.45 o 
 -16   6  14      163.24      197.07    159.65 o 
 -14   6  14     4109.45     4197.99    558.70 o 
 -12   6  14     1000.58      519.76    210.34 o 
 -10   6  14        1.10      143.86     78.16 o 
  -8   6  14    13295.61    14544.24    486.64 o 
  -6   6  14     9384.19     9842.66    375.53 o 
  -4   6  14      704.30      683.05    116.57 o 
  -2   6  14     8375.24     8477.88    379.47 o 
   0   6  14    13221.43    13809.64    498.31 o 
   2   6  14     1213.71      954.24    189.13 o 
   4   6  14    10581.51    11468.74    478.17 o 
   6   6  14     9478.75    10599.20    582.12 o 
   8   6  14      437.05      447.97    147.58 o 
  10   6  14      250.62       -7.46    163.66 o 
 -19   7  14      307.70      376.31    269.97 o 
 -17   7  14      822.30      574.81    335.72 o 
 -15   7  14      247.51      543.79    149.75 o 
 -13   7  14      135.06      517.15    167.32 o 
 -11   7  14    12260.67    13115.96    389.41 o 
  -9   7  14    11608.67    12910.50    420.70 o 
  -7   7  14      155.41      160.54     84.21 o 
  -5   7  14     5906.13     6328.45    314.72 o 
  -3   7  14     7220.70     8183.05    365.20 o 
  -1   7  14      481.55      366.17    173.95 o 
   1   7  14     2442.22     2540.59    314.25 o 
   3   7  14     7789.49     8363.79    435.24 o 
   5   7  14     1271.51     1495.51    240.00 o 
   7   7  14       14.73      357.07    180.45 o 
   9   7  14      904.92      764.38    198.69 o 
  11   7  14      280.48      374.03    241.71 o 
 -18   8  14     1305.93     1118.67    486.70 o 
 -16   8  14       94.57      306.97    153.62 o 
 -14   8  14     6678.54     6620.59    493.67 o 
 -12   8  14      201.31      274.22    197.67 o 
 -10   8  14     1458.14     1835.28    196.40 o 
  -8   8  14     3243.61     3178.83    273.18 o 
  -6   8  14      788.29      694.50    164.65 o 
  -4   8  14     1451.22     1172.00    152.09 o 
  -2   8  14       65.09      307.37    101.74 o 
   0   8  14     1974.62     1935.65    210.33 o 
   2   8  14      451.25      403.30    127.77 o 
   4   8  14      517.72      473.23    147.54 o 
   6   8  14     6502.31     7498.61    407.20 o 
   8   8  14     1519.15     1579.09    242.91 o 
  10   8  14      555.96      560.37    158.08 o 
 -19   9  14      692.39      453.06    204.92 o 
 -17   9  14      395.49      722.99    268.41 o 
 -15   9  14      906.35      530.05    152.27 o 
 -13   9  14     4415.23     4902.11    328.72 o 
 -11   9  14      707.80      370.94     78.86 o 
  -9   9  14     8476.28     9200.04    389.99 o 
  -7   9  14     1001.52      711.54    188.40 o 
  -5   9  14     1393.07     1409.68    178.06 o 
  -3   9  14     3383.18     3602.97    325.07 o 
  -1   9  14       94.05      131.11    123.07 o 
   1   9  14     2574.07     2203.60    279.75 o 
   3   9  14      469.75      520.63    101.34 o 
   5   9  14      324.85      232.50    145.43 o 
   7   9  14      173.64      331.03    109.99 o 
   9   9  14      355.77      186.60    136.11 o 
 -18  10  14       11.77      200.15    171.70 o 
 -16  10  14      166.42      332.80    227.33 o 
 -14  10  14        9.93       38.49    199.58 o 
 -12  10  14      292.36      230.89     92.46 o 
 -10  10  14      263.62      374.55    155.95 o 
  -8  10  14      795.05      540.65    153.49 o 
  -6  10  14      344.56      435.91    136.98 o 
  -4  10  14      936.58      843.35    198.64 o 
  -2  10  14       63.41      367.66     97.40 o 
   0  10  14      218.22      287.02    135.62 o 
   2  10  14      386.23      227.51    127.48 o 
   4  10  14      177.39      398.39    126.87 o 
   6  10  14      815.46      577.82    161.76 o 
   8  10  14      210.44      554.80    189.83 o 
 -17  11  14      500.85      330.34    222.03 o 
 -15  11  14       27.02      335.90    216.03 o 
 -13  11  14      747.32      368.25    128.82 o 
 -11  11  14      168.28      287.08    119.91 o 
  -9  11  14       22.46      350.97    131.33 o 
  -7  11  14      764.99      685.26    192.79 o 
  -5  11  14       40.58      171.84    128.54 o 
  -3  11  14      135.20      456.42    105.80 o 
  -1  11  14      466.97      204.25    133.74 o 
   1  11  14     1943.26     1617.45    241.19 o 
   3  11  14     1544.35     1183.83    241.41 o 
   5  11  14      348.92      343.06    112.49 o 
   7  11  14      471.77      298.58    196.84 o 
 -16  12  14      273.43      370.82    277.76 o 
 -14  12  14      726.57      392.90    188.19 o 
 -12  12  14      206.75      262.75    100.71 o 
 -10  12  14       29.63      132.46    139.40 o 
  -8  12  14     2847.46     3782.31    510.74 o 
  -6  12  14      438.49      366.52    176.76 o 
  -4  12  14        2.80      211.72    137.06 o 
  -2  12  14     1148.23     1045.16    225.21 o 
   0  12  14      755.23      870.67    171.76 o 
   2  12  14      126.29       49.65    162.84 o 
   4  12  14      798.75      381.77    210.29 o 
   6  12  14        7.47      291.24    136.45 o 
 -15  13  14      566.36      452.14    241.34 o 
 -13  13  14     4353.92     4557.43    959.22 o 
 -11  13  14      154.69      389.03    134.40 o 
  -9  13  14      248.02      186.34    137.51 o 
  -7  13  14      382.46      203.54    195.62 o 
  -5  13  14      900.74      704.17    282.46 o 
  -3  13  14     1242.80     1336.54    292.36 o 
  -1  13  14      349.60      480.18    224.66 o 
   1  13  14     3232.85     3179.41    357.78 o 
   3  13  14        3.16      111.09    160.72 o 
   5  13  14       62.16      207.54    126.13 o 
 -12  14  14     1068.97      582.56    245.08 o 
 -10  14  14      455.28      232.40    127.98 o 
  -8  14  14       85.09      184.55    153.17 o 
  -6  14  14      135.81      290.40    125.50 o 
  -4  14  14      919.59      593.91    266.34 o 
  -2  14  14      422.20      416.46    160.31 o 
   0  14  14      173.57      183.78     98.55 o 
   2  14  14      384.51      484.43    132.23 o 
   4  14  14      218.25      136.81    127.87 o 
 -11  15  14      455.34     1093.91    653.83 o 
  -9  15  14      122.94      219.84    134.55 o 
  -7  15  14        0.11      118.48    151.92 o 
  -5  15  14     2091.09     1799.58    293.14 o 
  -3  15  14       11.32       78.92    176.27 o 
  -1  15  14       43.64      349.47    186.43 o 
   1  15  14        3.05      -50.73    231.20 o 
  -6  16  14       33.21      217.13    155.48 o 
  -4  16  14      311.66      428.90    154.56 o 
 -21   1  15     1120.17     1178.14    443.51 o 
 -19   1  15      632.33      909.87    273.23 o 
 -17   1  15     5537.35     7911.42    939.02 o 
 -15   1  15      175.67      486.01    210.73 o 
 -13   1  15      235.04      169.86    107.88 o 
 -11   1  15      163.60      283.90     92.93 o 
  -9   1  15     1616.84     1978.23    199.21 o 
  -7   1  15     4014.76     4994.20    293.10 o 
  -5   1  15     4813.26     4330.87    267.51 o 
  -3   1  15      464.27      493.29    108.52 o 
  -1   1  15     5331.90     5925.38    358.88 o 
   1   1  15        1.03      363.58    109.34 o 
   3   1  15     3096.08     3011.84    421.93 o 
   5   1  15     2325.96     2937.46    301.28 o 
   7   1  15      441.21      184.51    148.83 o 
   9   1  15      357.04      486.92    160.37 o 
  11   1  15       70.86      264.17    184.60 o 
 -20   2  15       83.21       79.92    822.81 o 
 -18   2  15      649.97      792.33    289.15 o 
 -16   2  15      159.62      484.68    288.81 o 
 -14   2  15        0.08       58.81    245.84 o 
 -12   2  15     2765.88     3001.93    361.15 o 
 -10   2  15      658.56      724.60    158.99 o 
  -8   2  15       85.92      245.83     81.12 o 
  -6   2  15       27.46       97.65     87.73 o 
  -4   2  15      256.43      282.97    114.04 o 
  -2   2  15      324.15      500.28    109.38 o 
   0   2  15     3312.50     3072.58    248.04 o 
   2   2  15     1342.06      934.26    272.76 o 
   4   2  15        1.79      425.58    156.45 o 
   6   2  15      453.46      720.56    202.42 o 
   8   2  15      300.34      260.73    146.97 o 
  10   2  15     1123.08     1121.93    271.75 o 
 -21   3  15     3399.01     4052.03    662.97 o 
 -19   3  15        0.36      407.88    250.35 o 
 -17   3  15     4457.77     5343.44    915.02 o 
 -15   3  15      329.65      501.58    228.11 o 
 -13   3  15      947.76      967.01    190.38 o 
 -11   3  15     1010.98      512.58    299.89 o 
  -9   3  15      462.86      553.93     92.58 o 
  -7   3  15       99.49      176.97    110.55 o 
  -5   3  15      102.89      321.48    117.92 o 
  -3   3  15       48.78      359.59    120.30 o 
  -1   3  15     6428.64     6792.73    363.04 o 
   1   3  15     4623.93     4935.54    446.37 o 
   3   3  15     1932.08     2108.26    316.49 o 
   5   3  15     1435.79     1781.70    295.28 o 
   7   3  15       18.96      188.91    223.41 o 
   9   3  15     2272.33     1967.18    420.96 o 
  11   3  15      121.03      196.19    134.78 o 
 -20   4  15      118.73      398.60    605.82 o 
 -18   4  15       48.25      143.53    458.75 o 
 -16   4  15     2136.62     1690.84    364.28 o 
 -14   4  15      283.71      456.39    230.62 o 
 -12   4  15      363.07      341.65    288.52 o 
 -10   4  15    10007.77    11059.79    478.23 o 
  -8   4  15      924.94      331.66    143.21 o 
  -6   4  15      698.10      536.60    120.88 o 
  -4   4  15       89.89      152.82    118.30 o 
  -2   4  15     4297.32     4514.10    297.14 o 
   0   4  15      922.63      812.74    210.21 o 
   2   4  15     3014.43     3150.08    375.15 o 
   4   4  15       59.08      118.76    156.12 o 
   6   4  15      915.18      622.45    197.20 o 
   8   4  15      275.28      331.73    154.06 o 
  10   4  15      343.43      328.87    185.55 o 
 -19   5  15     3270.38     2387.04    467.25 o 
 -17   5  15     4300.12     3995.58    614.72 o 
 -15   5  15     2526.33     2393.23    318.97 o 
 -13   5  15     4953.07     4964.87    433.86 o 
 -11   5  15       29.42      132.96     50.38 o 
  -9   5  15      973.75     1029.62    173.66 o 
  -7   5  15    12836.46    13323.09    443.76 o 
  -5   5  15    19520.93    19909.60    702.24 o 
  -3   5  15     2420.51     2346.48    281.47 o 
  -1   5  15     1807.91     1678.75    290.57 o 
   1   5  15    10471.69    12013.71    547.12 o 
   3   5  15      648.20      466.11    172.54 o 
   5   5  15     1287.92      990.76    242.74 o 
   7   5  15     3002.69     2854.10    456.25 o 
   9   5  15      805.08     1068.17    252.02 o 
 -20   6  15       14.08      359.30    541.81 o 
 -18   6  15     3081.91     2215.63    800.90 o 
 -16   6  15     4567.62     5158.00    575.47 o 
 -14   6  15       94.50      323.01    141.58 o 
 -12   6  15     3069.04     3322.72    281.59 o 
 -10   6  15     4716.34     4761.31    289.73 o 
  -8   6  15     1652.28     1428.91    328.45 o 
  -6   6  15      433.92      417.56     87.59 o 
  -4   6  15     2541.55     2830.04    324.30 o 
  -2   6  15     2402.72     2383.51    265.10 o 
   0   6  15        2.51      216.20    148.82 o 
   2   6  15     2775.65     2941.11    350.46 o 
   4   6  15     5483.44     6560.48    459.92 o 
   6   6  15      208.18      426.32    175.39 o 
   8   6  15     1617.02     1345.10    310.29 o 
  10   6  15     1352.55     1166.68    480.92 o 
 -19   7  15      388.67      571.89    229.38 o 
 -17   7  15      342.51      668.87    514.76 o 
 -15   7  15     4380.26     4663.26    788.52 o 
 -13   7  15    10170.71    10832.22   1016.48 o 
 -11   7  15       47.98       85.29     96.50 o 
  -9   7  15     4143.86     4588.18    345.72 o 
  -7   7  15    11802.78    12947.36    397.58 o 
  -5   7  15     2574.46     2590.42    255.62 o 
  -3   7  15      482.44      409.12    142.64 o 
  -1   7  15     6090.27     6774.07    392.81 o 
   1   7  15     1175.85      905.29    274.70 o 
   3   7  15      967.11     1013.46    188.98 o 
   5   7  15       82.54      167.96    139.94 o 
   7   7  15        4.01      366.53    176.55 o 
   9   7  15      407.44      488.00    221.36 o 
 -18   8  15     4277.87     4655.44    649.90 o 
 -16   8  15       33.57      262.06    415.31 o 
 -14   8  15      738.58      569.92    239.15 o 
 -12   8  15     1796.39     1842.98    212.42 o 
 -10   8  15      924.23      593.89    100.30 o 
  -8   8  15     2185.54     2198.30    220.32 o 
  -6   8  15     2042.38     2461.61    242.78 o 
  -4   8  15     1363.12     1404.18    236.43 o 
  -2   8  15       52.33      314.59    109.87 o 
   0   8  15       30.98      572.17    162.35 o 
   2   8  15      872.21      873.36    252.65 o 
   4   8  15     3292.27     3687.05    345.41 o 
   6   8  15      132.16      278.91    142.46 o 
   8   8  15      387.65      265.31    119.20 o 
 -17   9  15     1958.56     1739.38    448.28 o 
 -15   9  15     7767.68     8113.85    771.17 o 
 -13   9  15     2022.65     1803.85    285.61 o 
 -11   9  15      122.90      212.63     92.97 o 
  -9   9  15      244.10      301.66    157.94 o 
  -7   9  15     1168.04      906.03    163.89 o 
  -5   9  15      709.38      353.24    158.93 o 
  -3   9  15      366.21      422.02    131.46 o 
  -1   9  15      164.07      339.86    133.12 o 
   1   9  15     1674.80     1790.89    260.52 o 
   3   9  15     1574.24     1400.56    245.89 o 
   5   9  15       47.45      114.72    140.37 o 
   7   9  15      145.67      166.21    130.07 o 
 -16  10  15       15.72       87.37    406.36 o 
 -14  10  15      304.96      273.82    333.58 o 
 -12  10  15     1088.35      537.08    135.01 o 
 -10  10  15     3847.23     3647.03    396.81 o 
  -8  10  15      219.08      154.29    170.76 o 
  -6  10  15     2963.47     3141.29    328.31 o 
  -4  10  15     2572.92     2784.06    437.60 o 
  -2  10  15      401.71      506.58    190.72 o 
   0  10  15      390.17      211.82    160.95 o 
   2  10  15      428.92      383.51    165.41 o 
   4  10  15      181.83      177.00    215.79 o 
   6  10  15        4.69      145.68    124.55 o 
 -15  11  15     2225.47     2387.91    370.68 o 
 -13  11  15     1032.31      827.80    197.49 o 
 -11  11  15       32.31      292.06    142.33 o 
  -9  11  15      743.45      494.60    140.39 o 
  -7  11  15     1829.87     1877.79    301.28 o 
  -5  11  15      548.12      443.64    159.05 o 
  -3  11  15     1139.27     1120.52    251.67 o 
  -1  11  15      114.61      363.50    169.17 o 
   1  11  15     3154.34     2890.33    381.91 o 
   3  11  15      336.94      534.61    138.91 o 
   5  11  15       25.87      282.98    139.96 o 
 -14  12  15       58.52      552.15    204.27 o 
 -12  12  15        8.51      174.61    284.71 o 
 -10  12  15     5375.04     5462.22    512.72 o 
  -8  12  15     3550.56     3751.85    434.11 o 
  -6  12  15      499.71      322.58    143.72 o 
  -4  12  15     3283.31     4309.62    440.26 o 
  -2  12  15     5983.62     7232.29    625.86 o 
   0  12  15      105.77      -36.93    120.67 o 
   2  12  15     2575.69     2445.61    398.11 o 
   4  12  15       61.52       91.41    151.14 o 
 -13  13  15     3321.76     4403.67    481.38 o 
 -11  13  15      376.14      444.43    138.45 o 
  -9  13  15     2150.38     2218.79    446.01 o 
  -7  13  15      934.90      696.17    166.20 o 
  -5  13  15      443.45      407.63    154.30 o 
  -3  13  15     1003.83      763.87    269.22 o 
  -1  13  15        4.36       78.96    135.75 o 
   1  13  15     2474.11     2596.19    383.33 o 
   3  13  15      186.06      265.11    116.37 o 
 -10  14  15     1465.39     1353.22    357.20 o 
  -8  14  15       13.94      243.36    199.91 o 
  -6  14  15     1163.69     1191.13    525.48 o 
  -4  14  15      933.56      387.33    198.14 o 
  -2  14  15     2594.15     1404.96    587.64 o 
   0  14  15       34.43       58.00    125.67 o 
  -7  15  15      525.65      523.56    158.69 o 
  -5  15  15      556.10      461.14    170.12 o 
  -3  15  15       98.41      248.17     93.76 o 
 -20   0  16     2990.74     4989.46    970.46 o 
 -18   0  16      190.30      831.01    503.71 o 
 -16   0  16     1747.60     2061.70    747.94 o 
 -14   0  16     2925.55     2878.99    684.69 o 
 -12   0  16       49.46     -379.50    379.50 o 
 -10   0  16     6539.90     6557.79    483.62 o 
  -8   0  16      191.94      297.07    116.15 o 
  -6   0  16    10327.40    12181.13    772.68 o 
  -4   0  16      285.98      373.04    178.62 o 
  -2   0  16       77.49      539.94    294.47 o 
   0   0  16      306.23      598.96    257.73 o 
   2   0  16     6615.83     7006.54    651.04 o 
   4   0  16        2.16      369.50    513.62 o 
   6   0  16     2235.99     1876.38    961.70 o 
   8   0  16      749.77      998.37    463.13 o 
  10   0  16       64.96      165.74    201.18 o 
 -19   1  16      104.71      326.54    276.92 o 
 -17   1  16     8487.48    11038.20    858.81 o 
 -15   1  16     8095.97    10687.78   1044.80 o 
 -13   1  16       34.49      239.23    181.12 o 
 -11   1  16       31.18      132.77     85.19 o 
  -9   1  16    14857.80    17174.47    487.39 o 
  -7   1  16     3154.77     3332.53    317.60 o 
  -5   1  16     7577.77     8572.99    361.88 o 
  -3   1  16    11166.02    11770.45    453.94 o 
  -1   1  16     1232.87     1233.60    166.95 o 
   1   1  16     2415.44     2893.97    330.13 o 
   3   1  16      445.92      426.54    154.70 o 
   5   1  16      335.72      443.25    192.02 o 
   7   1  16       95.65      315.36    148.31 o 
   9   1  16      690.50      531.53    180.12 o 
 -20   2  16       11.27      275.37    146.41 o 
 -18   2  16      112.85      172.23    226.84 o 
 -16   2  16      710.97      882.20    312.79 o 
 -14   2  16     1570.36      906.89    343.40 o 
 -12   2  16      417.12      332.85    107.24 o 
 -10   2  16       46.41      159.24    144.13 o 
  -8   2  16        4.79      125.18     65.55 o 
  -6   2  16     3374.59     3632.60    231.81 o 
  -4   2  16        7.50      139.29    125.15 o 
  -2   2  16     2439.54     2367.71    242.02 o 
   0   2  16      136.54      383.16    143.14 o 
   2   2  16     7525.84     8743.24    528.79 o 
   4   2  16     1758.06     1913.81    259.57 o 
   6   2  16      436.82      361.21    161.61 o 
   8   2  16     1875.98     1834.05    326.02 o 
  10   2  16     3337.45     3272.23    461.99 o 
 -19   3  16     1775.60     1335.86    504.85 o 
 -17   3  16       17.69      325.95    470.37 o 
 -15   3  16      220.37      917.37    352.84 o 
 -13   3  16     2248.52     2590.41    470.47 o 
 -11   3  16     2005.27     1806.62    212.08 o 
  -9   3  16       61.01       58.07    164.92 o 
  -7   3  16     1769.77     1567.11    215.94 o 
  -5   3  16     2857.53     2712.12    239.22 o 
  -3   3  16       74.59      -23.46    161.50 o 
  -1   3  16     6909.50     6577.65    409.33 o 
   1   3  16     2959.42     3284.19    325.59 o 
   3   3  16       61.37      340.31    355.99 o 
   5   3  16     5663.62     7394.61    607.68 o 
   7   3  16     3069.93     3536.03    423.41 o 
   9   3  16       56.14      428.03    210.85 o 
 -20   4  16      932.25      309.03    216.53 o 
 -18   4  16        8.40      406.31    167.73 o 
 -16   4  16      210.46      412.32    264.44 o 
 -14   4  16     4405.11     4795.65    447.43 o 
 -12   4  16     1111.46      647.86    100.92 o 
 -10   4  16       60.42      233.35     63.72 o 
  -8   4  16      202.71      309.93     99.60 o 
  -6   4  16        9.52      297.55    121.24 o 
  -4   4  16       20.83      406.26    149.55 o 
  -2   4  16      596.95      331.14    116.46 o 
   0   4  16      298.49      273.85    162.89 o 
   2   4  16     1847.27     2305.06    308.44 o 
   4   4  16     4619.75     5562.94    649.39 o 
   6   4  16       30.39      263.80    186.86 o 
   8   4  16     1960.83     1730.37    360.17 o 
 -19   5  16     2612.98     2843.27    467.36 o 
 -17   5  16      279.45      163.50    642.40 o 
 -15   5  16      220.84      115.72    129.99 o 
 -13   5  16      172.84       34.90    329.39 o 
 -11   5  16      424.38      258.56    154.06 o 
  -9   5  16     1068.84      519.55    262.82 o 
  -7   5  16      433.06      491.04    209.97 o 
  -5   5  16     2340.16     2828.16    320.73 o 
  -3   5  16      288.64      173.23     98.68 o 
  -1   5  16     4516.31     5586.34    429.85 o 
   1   5  16     1895.79     1729.25    338.17 o 
   3   5  16       40.61      273.73    186.76 o 
   5   5  16     2833.57     3379.07    396.24 o 
   7   5  16     3280.80     4101.52    540.36 o 
   9   5  16       56.02      357.97    173.67 o 
 -18   6  16      825.54     1157.02    448.30 o 
 -16   6  16       17.04      -14.28    282.34 o 
 -14   6  16      915.44      797.29    159.16 o 
 -12   6  16      286.49      169.55    214.55 o 
 -10   6  16      206.60      134.15    127.34 o 
  -8   6  16     1444.40     1575.94    270.64 o 
  -6   6  16     1758.55     2030.66    228.36 o 
  -4   6  16        2.35      101.32    177.13 o 
  -2   6  16     1667.35     1148.57    179.72 o 
   0   6  16      713.97      693.45    206.98 o 
   2   6  16     1001.53      864.66    221.13 o 
   4   6  16       18.31      207.68    222.07 o 
   6   6  16       34.21      198.74    200.82 o 
   8   6  16       86.53      276.30    330.74 o 
 -17   7  16      923.05      716.77    258.87 o 
 -15   7  16      196.15      288.34    184.27 o 
 -13   7  16      505.20      490.74    152.50 o 
 -11   7  16      401.86      453.01    144.76 o 
  -9   7  16     1230.48     1031.86    170.47 o 
  -7   7  16      371.16      262.76    130.14 o 
  -5   7  16     1028.95     1042.01    212.72 o 
  -3   7  16      649.50      648.11    149.33 o 
  -1   7  16       69.68      429.62    217.89 o 
   1   7  16      380.53      539.18    197.72 o 
   3   7  16       10.55      -57.77    200.86 o 
   5   7  16       74.28      567.47    164.00 o 
   7   7  16       38.13      398.42    205.13 o 
 -18   8  16        1.16      444.45    267.98 o 
 -16   8  16       82.60      462.45    194.87 o 
 -14   8  16      242.05      218.81    122.98 o 
 -12   8  16       97.90      111.18    144.00 o 
 -10   8  16       47.52      287.03    174.56 o 
  -8   8  16      245.47      371.07    149.63 o 
  -6   8  16      932.09      723.90    163.82 o 
  -4   8  16       29.38      116.30    127.44 o 
  -2   8  16      139.09      209.76    129.95 o 
   0   8  16      329.35      400.94    179.91 o 
   2   8  16       30.72      -69.84    147.39 o 
   4   8  16      101.20      183.40    289.22 o 
   6   8  16      326.87      495.32    116.25 o 
 -17   9  16        8.02      399.08    217.58 o 
 -15   9  16     1014.80      993.39    390.00 o 
 -13   9  16      824.45      427.39    166.40 o 
 -11   9  16      800.49      761.98    168.58 o 
  -9   9  16     2025.21     1346.83    410.82 o 
  -7   9  16       55.12      226.06    150.44 o 
  -5   9  16     3455.13     3313.69    392.72 o 
  -3   9  16      166.35       83.70    127.90 o 
  -1   9  16      409.66      381.09    114.02 o 
   1   9  16      842.67      727.01    186.20 o 
   3   9  16      281.27      425.44    186.14 o 
   5   9  16       42.32       97.53    175.93 o 
 -16  10  16       48.50      345.64    279.83 o 
 -14  10  16       66.49      538.35    177.53 o 
 -12  10  16       18.92      155.68    140.40 o 
 -10  10  16     1423.80      948.88    212.30 o 
  -8  10  16     2445.40     2403.99    320.59 o 
  -6  10  16        0.06      154.40    103.39 o 
  -4  10  16       33.26      159.45    178.08 o 
  -2  10  16      155.22      222.52    110.48 o 
   0  10  16      121.85      305.35    172.58 o 
   2  10  16      753.53      788.87    319.37 o 
   4  10  16       83.46      489.18    163.23 o 
 -15  11  16       77.53      119.00    298.40 o 
 -13  11  16      370.73      291.23    397.21 o 
 -11  11  16      272.55      172.27    163.78 o 
  -9  11  16     1222.27     1072.30    270.75 o 
  -7  11  16       79.12      219.09    121.84 o 
  -5  11  16        0.50      208.96    254.46 o 
  -3  11  16       96.67      571.46    168.57 o 
  -1  11  16      299.86      427.46    207.72 o 
   1  11  16      604.74      375.24    109.87 o 
   3  11  16       39.97      144.74    174.44 o 
 -12  12  16       72.05      264.97    384.83 o 
 -10  12  16       22.34      262.20    210.73 o 
  -8  12  16      345.83      419.45    140.87 o 
  -6  12  16     1224.45     1457.71    284.12 o 
  -4  12  16        0.19      301.64    147.66 o 
  -2  12  16        4.96       96.90    178.88 o 
   0  12  16      679.47      711.67    163.55 o 
   2  12  16       33.08       73.58    181.15 o 
 -11  13  16     1905.47     1579.32    281.48 o 
  -9  13  16     6589.96     7208.63    658.94 o 
  -7  13  16      137.74      324.26    131.73 o 
  -5  13  16     3200.83     2846.12    439.44 o 
  -3  13  16      420.26      350.95    147.61 o 
  -1  13  16       51.92      233.93    212.17 o 
   1  13  16      529.97      495.99    187.16 o 
  -8  14  16     1414.16      827.48    339.14 o 
  -6  14  16      337.62      220.76    202.05 o 
  -4  14  16       81.62       78.07    141.79 o 
 -19   1  17     2000.55     1859.07    577.98 o 
 -17   1  17        4.23      352.06    223.29 o 
 -15   1  17     1422.90     1126.07    459.13 o 
 -13   1  17     1377.27      937.20    238.52 o 
 -11   1  17     1149.04     1236.00    240.15 o 
  -9   1  17      996.41      851.87    203.03 o 
  -7   1  17      966.86      859.48    171.03 o 
  -5   1  17      636.83      718.29    167.91 o 
  -3   1  17     3761.79     4279.87    361.72 o 
  -1   1  17      424.70      516.91    165.84 o 
   1   1  17     2247.53     2006.02    267.24 o 
   3   1  17     1315.85     1143.00    288.04 o 
   5   1  17      131.70      226.52    157.80 o 
   7   1  17      420.89      193.60    283.89 o 
 -18   2  17      543.42     1139.14    404.36 o 
 -16   2  17      572.94      529.20    262.73 o 
 -14   2  17        2.72      264.37    138.23 o 
 -12   2  17     1372.72     1344.17    363.81 o 
 -10   2  17       71.66       98.53    124.51 o 
  -8   2  17     3370.82     3553.53    277.54 o 
  -6   2  17     1125.83      996.55    213.17 o 
  -4   2  17     1422.95      900.14    196.81 o 
  -2   2  17     1129.05      630.16    189.01 o 
   0   2  17      267.15      335.27    167.60 o 
   2   2  17      168.89      455.19    172.97 o 
   4   2  17        2.74      112.22    242.75 o 
   6   2  17      251.64      502.25    212.05 o 
   8   2  17       74.07      137.40    186.19 o 
 -19   3  17     1466.78     1312.36    339.31 o 
 -17   3  17      644.13      227.73    325.96 o 
 -15   3  17       97.02      464.35    255.79 o 
 -13   3  17      455.26      461.29    160.79 o 
 -11   3  17      383.66      182.23    170.40 o 
  -9   3  17      607.25      432.80    173.62 o 
  -7   3  17      533.87      348.65    173.91 o 
  -5   3  17     2507.78     3258.68    478.19 o 
  -3   3  17      985.17     1216.72    257.17 o 
  -1   3  17      504.17      381.92    113.16 o 
   1   3  17     5453.25     6346.33    533.89 o 
   3   3  17     2900.24     3516.71    424.15 o 
   5   3  17      189.34      168.25    144.12 o 
   7   3  17      171.61      232.17    121.82 o 
 -18   4  17      741.43      658.56    260.06 o 
 -16   4  17     1793.79      565.24    384.04 o 
 -14   4  17       16.08       18.65    427.12 o 
 -12   4  17      354.60      482.15    169.53 o 
 -10   4  17      782.66      870.23    178.00 o 
  -8   4  17     3552.42     3778.55    311.55 o 
  -6   4  17      601.27      567.75    174.07 o 
  -4   4  17      121.41       50.58    227.02 o 
  -2   4  17       88.90      254.92    165.15 o 
   0   4  17       54.05      369.09    124.03 o 
   2   4  17      740.85      527.31    161.87 o 
   4   4  17        2.92      255.02    149.59 o 
   6   4  17      119.36      195.26    139.33 o 
   8   4  17      128.48      337.89    144.43 o 
 -17   5  17      110.37       21.76    220.43 o 
 -15   5  17     1875.49     1386.92    409.99 o 
 -13   5  17     7298.60     7156.21    720.55 o 
 -11   5  17      229.95       93.86     99.78 o 
  -9   5  17     5965.08     6639.10    416.66 o 
  -7   5  17     4925.29     5701.23    395.12 o 
  -5   5  17      151.31      179.61    114.06 o 
  -3   5  17     8766.15     9853.24    544.09 o 
  -1   5  17      133.94      440.47    147.15 o 
   1   5  17       77.96      233.20    175.24 o 
   3   5  17      924.36      471.19    159.91 o 
   5   5  17      855.97      702.59    252.99 o 
   7   5  17      122.77      334.95    209.85 o 
 -18   6  17     2586.22     2150.87    515.13 o 
 -16   6  17      609.85      497.68    279.79 o 
 -14   6  17      270.33       55.78    318.72 o 
 -12   6  17     2582.10     2455.18    366.31 o 
 -10   6  17      578.36      389.21    131.67 o 
  -8   6  17       26.78      200.67    167.08 o 
  -6   6  17      332.38      392.41    166.31 o 
  -4   6  17      158.15      519.99    174.52 o 
  -2   6  17     1649.55      895.61    419.69 o 
   0   6  17      519.03      392.81    247.55 o 
   2   6  17     1981.89     2635.25    364.30 o 
   4   6  17      257.72       89.04    112.45 o 
   6   6  17       70.41       69.32    264.39 o 
 -17   7  17      200.41       -9.10    299.48 o 
 -15   7  17     1326.10     1195.04    551.63 o 
 -13   7  17     3851.34     4139.59    539.59 o 
 -11   7  17     1211.69      936.32    233.05 o 
  -9   7  17     1480.37     1136.40    207.44 o 
  -7   7  17     7954.12     8417.31    541.17 o 
  -5   7  17      717.30      520.17    141.46 o 
  -3   7  17     2872.47     3620.95    376.36 o 
  -1   7  17      447.12      714.25    216.69 o 
   1   7  17       20.73      174.07    164.23 o 
   3   7  17      656.97      797.57    255.40 o 
   5   7  17      573.01      488.00    232.58 o 
 -16   8  17      229.40     1110.77    461.80 o 
 -14   8  17      475.71      449.25    335.85 o 
 -12   8  17        2.79      293.36    382.16 o 
 -10   8  17       13.94      147.80    105.48 o 
  -8   8  17     1018.45      707.04    183.22 o 
  -6   8  17     2928.78     2744.41    327.32 o 
  -4   8  17     1014.65      541.63    150.33 o 
  -2   8  17     1692.73     1468.33    348.07 o 
   0   8  17     4234.67     5052.39    595.77 o 
   2   8  17       24.48      233.43    159.58 o 
   4   8  17      602.18      813.04    187.61 o 
 -15   9  17       52.26      313.00    334.40 o 
 -13   9  17     2802.55     2528.44    470.01 o 
 -11   9  17      123.22      284.97    172.08 o 
  -9   9  17      135.52      308.04    110.57 o 
  -7   9  17       68.44      374.60    182.55 o 
  -5   9  17     1941.11     1710.06    262.67 o 
  -3   9  17     4372.03     4569.57    405.38 o 
  -1   9  17        3.63      315.75    124.29 o 
   1   9  17      976.53     1073.46    376.06 o 
   3   9  17     2677.25     3591.69    399.07 o 
 -14  10  17     1473.10     1324.58    376.33 o 
 -12  10  17     1542.81     1477.69    352.79 o 
 -10  10  17      368.35      540.92    198.59 o 
  -8  10  17     5605.53     5637.24    603.37 o 
  -6  10  17      316.97      269.73    122.19 o 
  -4  10  17     1159.00      792.81    196.49 o 
  -2  10  17     2055.59     1775.90    314.71 o 
   0  10  17     3080.14     2847.22    427.17 o 
   2  10  17        3.56      269.54    141.06 o 
 -13  11  17      331.27      428.47    119.75 o 
 -11  11  17      299.46      244.50    171.92 o 
  -9  11  17      888.56      558.07    167.37 o 
  -7  11  17      582.92      261.49    167.64 o 
  -5  11  17     4583.63     5061.38    566.45 o 
  -3  11  17     2675.14     2692.38    342.38 o 
  -1  11  17       49.28      279.71    164.77 o 
   1  11  17     3907.92     4523.42    614.85 o 
 -10  12  17      975.04      880.36    272.60 o 
  -8  12  17     1403.88     1181.88    294.31 o 
  -6  12  17     1166.06      717.18    319.58 o 
  -4  12  17     1048.06      810.01    203.57 o 
  -2  12  17      315.83      365.52    141.95 o 
   0  12  17      710.54      375.59    197.36 o 
  -7  13  17      816.62      878.88    308.54 o 
  -5  13  17     1174.82      556.61    162.07 o 
 -18   0  18      557.58      599.73    466.37 o 
 -16   0  18      606.74      310.15    448.08 o 
 -14   0  18      752.78     1008.56    491.14 o 
 -12   0  18     2895.07     1380.06    854.63 o 
 -10   0  18      265.00      294.91    298.34 o 
  -8   0  18     2196.13     2174.15    451.89 o 
  -6   0  18     1179.70     1321.00    290.87 o 
  -4   0  18     2335.06     2918.12    509.85 o 
  -2   0  18        1.41      647.48    223.26 o 
   0   0  18       11.51      545.12    189.35 o 
   2   0  18     2095.27     2591.97    495.14 o 
   4   0  18     2391.63     1572.41    360.25 o 
   6   0  18      154.27      521.45    279.75 o 
 -17   1  18     6784.17     8014.95   3532.44 o 
 -15   1  18     4221.64     5163.73    808.66 o 
 -13   1  18       71.98      363.87    234.50 o 
 -11   1  18     3580.55     4427.06    419.31 o 
  -9   1  18     2178.88     1688.46    298.07 o 
  -7   1  18     6710.73     7591.17    452.22 o 
  -5   1  18     1099.27      738.84    223.72 o 
  -3   1  18      315.99      407.10    231.53 o 
  -1   1  18     4289.69     4795.93    499.63 o 
   1   1  18      630.36      770.97    176.41 o 
   3   1  18       95.43      326.13    166.35 o 
   5   1  18     2352.11     2226.45    357.57 o 
 -18   2  18     1848.63     1259.07    358.06 o 
 -16   2  18      496.92      402.41    266.64 o 
 -14   2  18      356.22      496.37    206.07 o 
 -12   2  18     2269.55     2287.33    322.84 o 
 -10   2  18      527.21      414.12    147.39 o 
  -8   2  18     1506.86     1307.89    262.11 o 
  -6   2  18     8119.85     9243.38    534.19 o 
  -4   2  18     9428.75    11851.48    786.00 o 
  -2   2  18       40.02      440.42    187.44 o 
   0   2  18        5.89      214.78    171.55 o 
   2   2  18     2791.25     2644.50    429.60 o 
   4   2  18     2618.07     2945.20    488.99 o 
   6   2  18       70.26      355.60    170.71 o 
 -17   3  18       22.34      441.63    293.05 o 
 -15   3  18     2757.46     2818.19    502.38 o 
 -13   3  18     2898.70     2874.39    617.26 o 
 -11   3  18       22.28      179.12    157.12 o 
  -9   3  18       10.16      247.98    267.19 o 
  -7   3  18     7312.84     8806.94    502.57 o 
  -5   3  18     1197.25     1128.30    217.84 o 
  -3   3  18      754.45     1189.52    352.46 o 
  -1   3  18     6267.77     7354.50    603.51 o 
   1   3  18      815.46     1015.72    214.30 o 
   3   3  18      525.08      350.68    245.83 o 
   5   3  18     2286.95     1996.18    351.04 o 
 -16   4  18     1165.03      649.79    337.84 o 
 -14   4  18     1182.28     1285.16    328.53 o 
 -12   4  18     6092.50     6807.45    532.44 o 
 -10   4  18     1074.47      852.58    219.60 o 
  -8   4  18     1277.29      741.38    285.76 o 
  -6   4  18     3607.64     3407.32    379.58 o 
  -4   4  18     5325.04     6459.08    563.01 o 
  -2   4  18      367.35      484.97    165.90 o 
   0   4  18      295.50      487.79    140.94 o 
   2   4  18      426.52      595.71    225.71 o 
   4   4  18     2011.95     2453.10    353.69 o 
   6   4  18      210.01      685.80    228.49 o 
 -17   5  18       28.76      138.77    569.05 o 
 -15   5  18     1966.04     1680.17    461.20 o 
 -13   5  18     1373.37     1111.07    261.52 o 
 -11   5  18       75.19      175.53    141.54 o 
  -9   5  18     2688.71     2752.80    330.43 o 
  -7   5  18     7871.28     9030.53    619.09 o 
  -5   5  18        4.39      209.49    139.54 o 
  -3   5  18     5276.89     5762.72    523.22 o 
  -1   5  18     7099.98     8234.07    513.03 o 
   1   5  18      380.62      449.32    200.57 o 
   3   5  18     2265.22     1613.12    275.07 o 
   5   5  18     1265.72     1382.66    257.70 o 
 -16   6  18        0.05     -377.97    457.99 o 
 -14   6  18     1124.35     1005.70    262.44 o 
 -12   6  18     1182.31      825.24    251.77 o 
 -10   6  18      612.23      674.58    174.10 o 
  -8   6  18      114.57      239.88    170.21 o 
  -6   6  18      157.23      530.79    157.31 o 
  -4   6  18      193.91      378.36    168.00 o 
  -2   6  18       23.44      321.65    170.18 o 
   0   6  18      267.92      285.66    185.91 o 
   2   6  18       44.56      152.90    180.72 o 
   4   6  18      591.02      560.61    186.23 o 
 -15   7  18       60.35      413.50    226.31 o 
 -13   7  18      701.24      451.45    299.32 o 
 -11   7  18     2447.36     2606.92    592.68 o 
  -9   7  18      262.42      326.94    132.31 o 
  -7   7  18        4.38       72.58    184.35 o 
  -5   7  18      908.28      645.18    208.31 o 
  -3   7  18       21.08      336.75    252.54 o 
  -1   7  18       25.39       86.09    436.46 o 
   1   7  18      243.66      420.85    201.32 o 
   3   7  18      195.30      101.50    220.71 o 
 -14   8  18      340.37      340.57    192.35 o 
 -12   8  18      328.49      189.08    155.48 o 
 -10   8  18      113.13      247.64    121.40 o 
  -8   8  18      846.28      619.86    189.56 o 
  -6   8  18       65.85      378.34    184.74 o 
  -4   8  18        4.76      251.03    181.43 o 
  -2   8  18       75.46      220.46    124.77 o 
   0   8  18        9.33      588.35    175.51 o 
   2   8  18       55.16      117.18    180.20 o 
 -13   9  18      500.17      680.45    289.96 o 
 -11   9  18      853.87      750.56    227.44 o 
  -9   9  18     1056.82      650.25    266.81 o 
  -7   9  18      497.20      445.68    200.35 o 
  -5   9  18      313.52      368.46    174.92 o 
  -3   9  18      618.97      463.69    138.76 o 
  -1   9  18     1480.70     1120.35    250.89 o 
   1   9  18       37.40      198.18    126.27 o 
 -12  10  18       29.32      872.70    257.30 o 
 -10  10  18      145.32      347.75    182.59 o 
  -8  10  18     1344.48      892.79    205.87 o 
  -6  10  18     1394.97     1290.48    242.27 o 
  -4  10  18     1900.92     1279.09    331.77 o 
  -2  10  18      125.34      264.12    134.23 o 
   0  10  18      167.57      605.21    172.81 o 
  -9  11  18       25.83     -108.21    155.04 o 
  -7  11  18      740.82      394.68    169.89 o 
  -5  11  18       83.25      149.42    149.48 o 
  -3  11  18      888.68     1769.06   2262.74 o 
 -17   1  19     1053.25     1165.05    476.71 o 
 -15   1  19      590.08      584.11    336.13 o 
 -13   1  19       45.66      529.17    226.57 o 
 -11   1  19     1301.67     1322.94    297.61 o 
  -9   1  19     3852.11     3966.10    417.39 o 
  -7   1  19      453.85      216.72    206.37 o 
  -5   1  19     4897.12     4499.07    395.29 o 
  -3   1  19     1057.95      812.74    208.39 o 
  -1   1  19      408.84      472.33    156.90 o 
   1   1  19      392.10      539.39    167.96 o 
   3   1  19      141.92      522.74    188.86 o 
 -16   2  19     1853.98     1947.25    653.83 o 
 -14   2  19      562.09      455.88    278.00 o 
 -12   2  19       31.15      128.01    162.93 o 
 -10   2  19        1.19      131.17    193.60 o 
  -8   2  19     2870.15     3637.14    506.34 o 
  -6   2  19       98.35      262.61    230.96 o 
  -4   2  19        5.31      281.01    138.29 o 
  -2   2  19     1930.69     2400.34    389.79 o 
   0   2  19     1092.38      954.35    257.69 o 
   2   2  19       29.05       85.60    163.01 o 
   4   2  19     1239.20      761.62    563.44 o 
 -15   3  19       84.69       60.28    246.01 o 
 -13   3  19      607.21      743.21    330.54 o 
 -11   3  19     1085.84     1060.77    278.87 o 
  -9   3  19     1740.07     1499.49    358.43 o 
  -7   3  19      505.77      231.34    179.33 o 
  -5   3  19     3992.42     3980.70    536.65 o 
  -3   3  19      146.33      226.09    186.86 o 
  -1   3  19     1345.75     1354.73    279.29 o 
   1   3  19     1096.96     1285.75    344.93 o 
   3   3  19     1386.20      935.40    228.14 o 
 -16   4  19     2003.30     2168.18    615.34 o 
 -14   4  19      799.78      519.80    318.21 o 
 -12   4  19     1021.06      571.35    314.29 o 
 -10   4  19      334.22      428.30    194.50 o 
  -8   4  19      979.17      682.76    194.24 o 
  -6   4  19      410.86      412.24    183.57 o 
  -4   4  19        1.40      405.59    140.77 o 
  -2   4  19      491.74      672.52    220.78 o 
   0   4  19      408.56      761.76    193.22 o 
   2   4  19     1326.56     1582.63    313.80 o 
 -15   5  19        2.57       19.81    685.07 o 
 -13   5  19      697.80      443.55    274.53 o 
 -11   5  19      839.72      517.93    165.45 o 
  -9   5  19     2018.02     2380.38    362.05 o 
  -7   5  19       18.63      326.96    202.20 o 
  -5   5  19     2624.35     2562.90    408.73 o 
  -3   5  19     1019.96      858.95    188.12 o 
  -1   5  19        1.38      249.91    131.90 o 
   1   5  19        6.17      -59.97    223.62 o 
   3   5  19     1083.25      450.94    185.89 o 
 -14   6  19       89.37       48.35    372.26 o 
 -12   6  19      160.70      619.39    296.81 o 
 -10   6  19       45.56      380.52    200.75 o 
  -8   6  19     1532.36     1276.06    221.92 o 
  -6   6  19     2009.48     2368.81    361.24 o 
  -4   6  19       17.21      -51.31    233.56 o 
  -2   6  19      255.50      419.12    183.35 o 
   0   6  19     3256.16     3266.06    415.46 o 
   2   6  19      763.33      769.47    287.70 o 
 -13   7  19     1386.59      997.11    246.37 o 
 -11   7  19      158.91      233.30    171.65 o 
  -9   7  19      907.16      768.88    233.90 o 
  -7   7  19      123.97      179.80    278.00 o 
  -5   7  19      673.37      542.39    182.41 o 
  -3   7  19      362.49      590.62    161.02 o 
  -1   7  19      723.67      644.97    208.49 o 
   1   7  19      514.78      609.47    259.52 o 
 -12   8  19      707.11      988.06    368.07 o 
 -10   8  19      213.80      238.21    428.65 o 
  -8   8  19     2693.55     1955.71    338.82 o 
  -6   8  19     2024.88     2094.12    318.05 o 
  -4   8  19      849.80      827.53    203.31 o 
  -2   8  19      329.38       36.59    222.29 o 
   0   8  19     1707.13     1348.38    336.34 o 
 -11   9  19      678.19      882.91    240.56 o 
  -9   9  19       11.43      240.07    163.56 o 
  -7   9  19     1641.55     1083.75    287.17 o 
  -5   9  19     1825.40     1427.30    311.00 o 
  -3   9  19      610.36      707.95    177.14 o 
  -6  10  19      795.08      610.06    202.72 o 
 -14   0  20       16.54      277.00    348.63 o 
 -12   0  20      809.32     1348.05    744.89 o 
 -10   0  20     2062.07     2033.12    796.71 o 
  -8   0  20      648.24     1156.78    857.30 o 
  -6   0  20     1138.39      568.80    303.15 o 
  -4   0  20     6061.08     6405.57    832.91 o 
  -2   0  20        9.54      286.01    214.02 o 
   0   0  20      246.26      409.19    259.28 o 
   2   0  20     2370.50     2111.06    467.31 o 
 -15   1  20     1705.32     1660.87    499.68 o 
 -13   1  20       51.19      572.23    420.46 o 
 -11   1  20     1268.84     1147.59    262.43 o 
  -9   1  20      221.79      298.02    175.33 o 
  -7   1  20      366.79      443.48    134.01 o 
  -5   1  20     5732.52     6207.24    692.50 o 
  -3   1  20       42.50      221.66    111.33 o 
  -1   1  20      802.97      570.45    232.06 o 
   1   1  20     2348.28     2745.24    380.67 o 
 -14   2  20      295.66      155.29    251.99 o 
 -12   2  20     5081.69     3404.46   1078.86 o 
 -10   2  20     1347.67     2077.45    505.41 o 
  -8   2  20       39.19      269.22    232.01 o 
  -6   2  20      506.80      508.79    156.92 o 
  -4   2  20     5389.18     4531.26    585.04 o 
  -2   2  20        3.96        8.24    206.62 o 
   0   2  20      250.01      270.97    125.63 o 
   2   2  20       60.34      663.34    263.47 o 
 -13   3  20     1291.88      561.17    439.70 o 
 -11   3  20      385.19      419.39    188.01 o 
  -9   3  20     4115.59     4518.93    730.68 o 
  -7   3  20     3338.79     3323.71    425.50 o 
  -5   3  20       67.28      234.34    140.60 o 
  -3   3  20     3004.81     3157.76    556.59 o 
  -1   3  20      540.78      690.14    176.60 o 
   1   3  20      448.96      702.52    287.46 o 
 -14   4  20      441.10      619.54    811.00 o 
 -12   4  20     2897.87     3957.30    659.65 o 
 -10   4  20     2013.79     1838.28    307.96 o 
  -8   4  20      685.82      535.77    348.06 o 
  -6   4  20      969.05      781.45    360.24 o 
  -4   4  20      601.45      753.45    251.11 o 
  -2   4  20      185.10      330.11    133.34 o 
   0   4  20       59.59      309.87    214.28 o 
 -13   5  20     3144.60     3301.43    949.12 o 
 -11   5  20        5.48     -165.98    303.91 o 
  -9   5  20     2292.41     2265.60    316.37 o 
  -7   5  20     1630.57     1725.62    269.18 o 
  -5   5  20        1.14      396.80    258.77 o 
  -3   5  20      677.22      448.48    210.66 o 
  -1   5  20       94.36      704.95    187.47 o 
 -12   6  20        5.69      114.64     96.01 o 
 -10   6  20        2.15      418.10    193.18 o 
  -8   6  20      720.36      701.55    261.20 o 
  -6   6  20       77.21      504.11    213.95 o 
  -4   6  20      453.35      500.26    202.49 o 
  -2   6  20     1525.81     1025.02    283.60 o 
  -9   7  20     1162.21     1035.64    371.86 o 
  -7   7  20      316.27       70.50    197.27 o 
  -5   7  20     1061.69      730.51    199.76 o 
  -3   7  20      450.21      793.08    212.36 o 
  -6   8  20      198.63      459.48    305.80 o 
 -11   1  21      512.43      477.41    202.36 o 
  -9   1  21      124.99      374.69    176.35 o 
  -7   1  21      338.23      864.31    423.34 o 
  -5   1  21        0.90      265.04    125.17 o 
  -3   1  21      319.22      210.98    132.10 o 
 -10   2  21      155.45      585.06    371.22 o 
  -8   2  21      136.85      463.85    160.51 o 
  -6   2  21        4.09      348.01    124.99 o 
  -4   2  21        0.91      200.86    238.51 o 
  -2   2  21      141.03      128.08    128.51 o 
 -11   3  21      689.30      465.20    289.68 o 
  -9   3  21      278.94      102.37    158.06 o 
  -7   3  21      826.95      703.89    358.68 o 
  -5   3  21        1.18     -160.39    540.29 o 
  -3   3  21      281.79      439.05    159.75 o 
 -10   4  21       22.18      433.00    299.81 o 
  -8   4  21       20.13       21.10    208.97 o 
  -6   4  21       13.17      -25.30    219.27 o 
  -4   4  21      118.27      428.09    200.86 o 
  -7   5  21      521.48      660.72    233.63 o 
                                                 
